# Supplementary material for: Bacterial bioindicators enable biological status classification along the continental Danube river
Source: Commun Biol. 2023 Aug 18;6:862. doi: 10.1038/s42003-023-05237-8 (PMC10439154; doi:10.1038/s42003-023-05237-8)
Supplement: Supplementary file 4 — Supplementary Data 1 [file 42003_2023_5237_MOESM4_ESM.txt]

Var2	impounded	MHS_WQ	Var1	value
1	JDS65-0-M	no	Good	Actinobacteriota	71.1245594200971
2	JDS68-0-R	no	Good	Actinobacteriota	70.9461049658743
3	JDS62-0-R	no	Good	Actinobacteriota	70.3072405643486
4	JDS46-0-R	yes	Poor	Actinobacteriota	70.1614579724205
5	JDS65-0-L	no	Good	Actinobacteriota	69.9748244335498
6	JDS46-0-M	yes	Poor	Actinobacteriota	68.7101431837324
7	JDS65-0-R	no	Good	Actinobacteriota	68.5775466503518
8	JDS67-0-M	no	Good	Actinobacteriota	67.2003006388576
9	JDS67-0-L	no	Good	Actinobacteriota	66.6569449507838
10	JDS62-0-M	no	Good	Actinobacteriota	66.5209956298689
11	JDS62-0-L	no	Good	Actinobacteriota	66.4152554432902
12	JDS68-0-L	no	Good	Actinobacteriota	65.5055118110236
13	JDS46-0-L	yes	Poor	Actinobacteriota	65.4359453705146
14	JDS68-0-M	no	Good	Actinobacteriota	64.7719651240778
15	JDS25-0-L	no	Good	Actinobacteriota	63.9784182876615
16	JDS66-0-L	no	Moderate	Actinobacteriota	62.5293263322534
17	JDS67-0-R	no	Good	Actinobacteriota	62.474395739451
18	JDS47-0-L	no	Good	Actinobacteriota	62.4615187275526
19	JDS04-0-R	no	Good	Actinobacteriota	62.4145785876993
20	JDS25-0-R	no	Good	Actinobacteriota	61.6927160129755
21	JDS49-0-L	no	Good	Actinobacteriota	61.5828350334154
22	JDS21-0-L	no	Good	Actinobacteriota	61.4088304684867
23	JDS66-0-M	no	Moderate	Actinobacteriota	61.2984103275365
24	JDS05-0-M	no	Good	Actinobacteriota	60.6512141280353
25	JDS25-0-M	no	Good	Actinobacteriota	60.2699769366436
26	JDS45-0-R	yes	Moderate	Actinobacteriota	59.3260403496234
27	JDS10-0-L	no	Good	Actinobacteriota	59.1552734375
28	JDS47-0-M	no	Good	Actinobacteriota	58.4981167608286
29	JDS20-0-R	no	Good	Actinobacteriota	58.1782642689601
30	JDS45-0-M	yes	Moderate	Actinobacteriota	58.1054616667875
31	JDS21-0-R	no	Good	Actinobacteriota	58.0870390455531
32	JDS66-0-R	no	Moderate	Actinobacteriota	58.0177919708029
33	JDS61-0-M	no	Moderate	Actinobacteriota	58.0081497340977
34	JDS47-0-R	no	Good	Actinobacteriota	57.5616399082569
35	JDS61-0-L	no	Moderate	Actinobacteriota	56.6896069054007
36	JDS15-0-L	no	Good	Actinobacteriota	56.3787993659108
37	JDS52-0-L	no	Good	Actinobacteriota	56.2989938892661
38	JDS24-0-R	no	Good	Actinobacteriota	56.0158719483489
39	JDS44-0-L	yes	Good	Actinobacteriota	55.8099669401249
40	JDS61-0-R	no	Moderate	Actinobacteriota	55.4618333914256
41	JDS43-0-R	yes	Good	Actinobacteriota	55.4385178544748
42	JDS49-0-M	no	Good	Actinobacteriota	55.3454111088991
43	JDS21-0-M	no	Good	Actinobacteriota	55.2310568960912
44	JDS20-0-M	no	Good	Actinobacteriota	54.9870109422971
45	JDS36-0-R	no	Good	Actinobacteriota	54.6654999602259
46	JDS43-0-M	yes	Good	Actinobacteriota	54.5163757735902
47	JDS43-0-L	yes	Good	Actinobacteriota	54.4410461269584
48	JDS49-0-R	no	Good	Actinobacteriota	54.3157482371376
49	JDS42-0-M	yes	Poor	Actinobacteriota	54.2382662221082
50	JDS22-0-M	no	Moderate	Actinobacteriota	54.1528925619835
51	JDS44-0-M	yes	Good	Actinobacteriota	53.8471544715447
52	JDS07-0-M	yes	Good	Actinobacteriota	53.8145161290323
53	JDS42-0-L	yes	Poor	Actinobacteriota	53.7959138104276
54	JDS03-0-L	yes	Good	Actinobacteriota	53.7410886801253
55	JDS45-0-L	yes	Moderate	Actinobacteriota	53.6083728854813
56	JDS27-0-M	no	Good	Actinobacteriota	53.5703644850531
57	JDS22-0-R	no	Moderate	Actinobacteriota	53.4917781772186
58	JDS27-0-L	no	Good	Actinobacteriota	53.4554174841945
59	JDS50-0-R	no	Good	Actinobacteriota	53.4124171930365
60	JDS05-0-L	no	Good	Actinobacteriota	53.3646322378717
61	JDS44-0-R	yes	Good	Actinobacteriota	53.3582362850656
62	JDS15-0-M	no	Good	Actinobacteriota	53.1811325928973
63	JDS08-0-L	no	Good	Actinobacteriota	53.1658027688472
64	JDS24-0-L	no	Good	Actinobacteriota	53.156146179402
65	JDS07-0-L	yes	Good	Actinobacteriota	53.1384615384615
66	JDS57-0-M	no	High	Actinobacteriota	53.0223975566302
67	JDS50-0-M	no	Good	Actinobacteriota	52.7605672587085
68	JDS36-0-L	no	Good	Actinobacteriota	52.4036582506058
69	JDS26-0-R	no	Good	Actinobacteriota	52.3817252292461
70	JDS26-0-M	no	Good	Actinobacteriota	52.1938441388343
71	JDS19-0-R	no	Good	Actinobacteriota	52.1234151963827
72	JDS05-0-R	no	Good	Actinobacteriota	52.0449638003302
73	JDS20-0-L	no	Good	Actinobacteriota	51.9468621163536
74	JDS22-0-L	no	Moderate	Actinobacteriota	51.8730779983226
75	JDS04-0-L	no	Good	Actinobacteriota	51.6085095343105
76	JDS04-0-M	no	Good	Actinobacteriota	51.498996487707
77	JDS40-0-M	yes	Moderate	Actinobacteriota	51.461655277145
78	JDS39-0-L	yes	Moderate	Actinobacteriota	51.4357682619647
79	JDS07-0-R	yes	Good	Actinobacteriota	51.119588654835
80	JDS24-0-M	no	Good	Actinobacteriota	51.0666229077781
81	JDS39-0-M	yes	Moderate	Actinobacteriota	51.0534236267871
82	JDS57-0-L	no	High	Actinobacteriota	50.7408745934225
83	JDS40-0-L	yes	Moderate	Actinobacteriota	50.7093292212799
84	JDS19-0-M	no	Good	Actinobacteriota	50.6585458698135
85	JDS36-0-M	no	Good	Actinobacteriota	50.5318138651472
86	JDS14-0-M	yes	Good	Actinobacteriota	50.2778490211165
87	JDS55-0-M	no	High	Actinobacteriota	50.1363571120999
88	JDS15-0-R	no	Good	Actinobacteriota	50.1357142857143
89	JDS10-0-M	no	Good	Actinobacteriota	49.891975308642
90	JDS27-0-R	no	Good	Actinobacteriota	49.7552019583843
91	JDS08-0-M	no	Good	Actinobacteriota	49.7296062152487
92	JDS38-0-M	yes	Good	Actinobacteriota	49.5951576133952
93	JDS26-0-L	no	Good	Actinobacteriota	49.3861150383213
94	JDS52-0-M	no	Good	Actinobacteriota	49.2415402567095
95	JDS13-0-R	no	Good	Actinobacteriota	48.7799401197605
96	JDS14-0-R	yes	Good	Actinobacteriota	48.5129604365621
97	JDS34-0-M	no	Moderate	Actinobacteriota	48.5124143835616
98	JDS40-0-R	yes	Moderate	Actinobacteriota	48.3523725834798
99	JDS02-0-L	no	Good	Actinobacteriota	48.3158019146673
100	JDS33-0-L	no	Good	Actinobacteriota	48.2476526912708
101	JDS55-0-L	no	High	Actinobacteriota	48.1632339379035
102	JDS32-0-L	no	Bad	Actinobacteriota	48.0952380952381
103	JDS33-0-R	no	Good	Actinobacteriota	47.8730313362559
104	JDS60-0-R	no	Good	Actinobacteriota	47.7425190321851
105	JDS17-0-R	no	Good	Actinobacteriota	47.5747871592595
106	JDS59-0-R	no	Good	Actinobacteriota	47.4939795304034
107	JDS38-0-L	yes	Good	Actinobacteriota	47.4060443060372
108	JDS52-0-R	no	Good	Actinobacteriota	47.3195811649633
109	JDS42-0-R	yes	Poor	Actinobacteriota	47.3172957819936
110	JDS17-0-L	no	Good	Actinobacteriota	47.3054846938776
111	JDS03-0-M	yes	Good	Actinobacteriota	47.247150133398
112	JDS31-0-R	no	Good	Actinobacteriota	47.2466232171531
113	JDS11-0-M	no	Good	Actinobacteriota	47.1844386496582
114	JDS17-0-M	no	Good	Actinobacteriota	47.1065002431512
115	JDS34-0-R	no	Moderate	Actinobacteriota	46.4782413638403
116	JDS53-0-L	no	Good	Actinobacteriota	46.4464312774663
117	JDS10-0-R	no	Good	Actinobacteriota	46.1644496519402
118	JDS11-0-R	no	Good	Actinobacteriota	46.1159530125047
119	JDS13-0-L	no	Good	Actinobacteriota	46.0420615579023
120	JDS03-0-R	yes	Good	Actinobacteriota	45.9522249359623
121	JDS55-0-R	no	High	Actinobacteriota	45.8130391408955
122	JDS11-0-L	no	Good	Actinobacteriota	45.6502441189525
123	JDS32-0-M	no	Bad	Actinobacteriota	45.6273764258555
124	JDS39-0-R	yes	Moderate	Actinobacteriota	45.448798988622
125	JDS28-0-L	no	Poor	Actinobacteriota	45.405352223534
126	JDS57-0-R	no	High	Actinobacteriota	45.2497926370191
127	JDS33-0-M	no	Good	Actinobacteriota	45.0210630097697
128	JDS60-0-L	no	Good	Actinobacteriota	45.0150845436049
129	JDS38-0-R	yes	Good	Actinobacteriota	44.8316926008257
130	JDS53-0-R	no	Good	Actinobacteriota	44.8290417897847
131	JDS28-0-R	no	Poor	Actinobacteriota	44.824016563147
132	JDS30-0-L	no	Moderate	Actinobacteriota	44.7837671654028
133	JDS09-0-L	no	Good	Actinobacteriota	44.7317436661699
134	JDS14-0-L	yes	Good	Actinobacteriota	44.7127461307836
135	JDS28-0-M	no	Poor	Actinobacteriota	44.6613788895668
136	JDS59-0-M	no	Good	Actinobacteriota	44.1234827264239
137	JDS30-0-M	no	Moderate	Actinobacteriota	43.7873033098209
138	JDS09-4-R	no	Good	Actinobacteriota	43.6637034234916
139	JDS02-0-R	no	Good	Actinobacteriota	43.569122395069
140	JDS02-0-M	no	Good	Actinobacteriota	43.5363313319446
141	JDS08-0-R	no	Good	Actinobacteriota	43.4613892122623
142	JDS30-0-R	no	Moderate	Actinobacteriota	43.4328074510549
143	JDS31-0-M	no	Good	Actinobacteriota	43.3581296493092
144	JDS32-0-R	no	Bad	Actinobacteriota	43.2120993878286
145	JDS31-0-L	no	Good	Actinobacteriota	42.6462426462426
146	JDS53-0-M	no	Good	Actinobacteriota	42.5241090146751
147	JDS13-0-M	no	Good	Actinobacteriota	42.3116482386217
148	JDS60-0-M	no	Good	Actinobacteriota	42.3020041817533
149	JDS19-0-L	no	Good	Actinobacteriota	41.960939041231
150	JDS34-0-L	no	Moderate	Actinobacteriota	41.0942142981996
151	JDS09-4-L	no	Good	Actinobacteriota	40.9492123845736
152	JDS09-4-M	no	Good	Actinobacteriota	40.69293023878
153	JDS09-0-M	no	Good	Actinobacteriota	40.5088289962825
154	JDS50-0-L	no	Good	Actinobacteriota	39.4349956759873
155	JDS06-0-L	yes	Moderate	Actinobacteriota	39.1424723136785
156	JDS09-0-R	no	Good	Actinobacteriota	38.8622044788223
157	JDS01-0-M	no	Good	Actinobacteriota	35.8439141128764
158	JDS06-0-R	yes	Moderate	Actinobacteriota	34.3106071082838
159	JDS06-0-M	yes	Moderate	Actinobacteriota	33.9482449397899
160	JDS59-0-L	no	Good	Actinobacteriota	20.3826858009567
161	JDS06-0-M	yes	Moderate	Bacteroidota	35.8314117345632
162	JDS06-0-R	yes	Moderate	Bacteroidota	35.658968330798
163	JDS01-0-M	no	Good	Bacteroidota	35.5647144851426
164	JDS02-0-R	no	Good	Bacteroidota	30.4725565013208
165	JDS02-0-M	no	Good	Bacteroidota	29.7328758730548
166	JDS06-0-L	yes	Moderate	Bacteroidota	29.2726728524394
167	JDS09-4-L	no	Good	Bacteroidota	28.0554046713743
168	JDS13-0-M	no	Good	Bacteroidota	27.7449215736693
169	JDS40-0-R	yes	Moderate	Bacteroidota	27.3945518453427
170	JDS09-4-M	no	Good	Bacteroidota	27.135308675005
171	JDS39-0-R	yes	Moderate	Bacteroidota	24.9894648124737
172	JDS52-0-R	no	Good	Bacteroidota	24.7476330804439
173	JDS53-0-R	no	Good	Bacteroidota	24.6236105248347
174	JDS50-0-L	no	Good	Bacteroidota	24.5892187950418
175	JDS09-4-R	no	Good	Bacteroidota	24.5696992623416
176	JDS57-0-R	no	High	Bacteroidota	24.2965609647164
177	JDS14-0-L	yes	Good	Bacteroidota	24.26869783648
178	JDS42-0-R	yes	Poor	Bacteroidota	23.8868244344481
179	JDS10-0-R	no	Good	Bacteroidota	23.4199462402647
180	JDS55-0-R	no	High	Bacteroidota	23.1383134792559
181	JDS11-0-L	no	Good	Bacteroidota	23.1099275040687
182	JDS59-0-M	no	Good	Bacteroidota	23.1034080298786
183	JDS11-0-R	no	Good	Bacteroidota	22.9632436528988
184	JDS10-0-M	no	Good	Bacteroidota	22.7083333333333
185	JDS14-0-M	yes	Good	Bacteroidota	22.6810293237582
186	JDS02-0-L	no	Good	Bacteroidota	22.402789268408
187	JDS11-0-M	no	Good	Bacteroidota	22.2778208471351
188	JDS04-0-M	no	Good	Bacteroidota	22.2528850978424
189	JDS09-0-M	no	Good	Bacteroidota	22.2060873605948
190	JDS13-0-L	no	Good	Bacteroidota	22.0417005144869
191	JDS09-0-R	no	Good	Bacteroidota	22.0135986526106
192	JDS38-0-R	yes	Good	Bacteroidota	21.8958399491902
193	JDS14-0-R	yes	Good	Bacteroidota	21.8758526603001
194	JDS03-0-R	yes	Good	Bacteroidota	21.844284267588
195	JDS39-0-M	yes	Moderate	Bacteroidota	21.6704288939052
196	JDS08-0-R	no	Good	Bacteroidota	21.5108006726167
197	JDS05-0-R	no	Good	Bacteroidota	21.4467166264448
198	JDS15-0-R	no	Good	Bacteroidota	21.3214285714286
199	JDS05-0-L	no	Good	Bacteroidota	21.2591790056579
200	JDS22-0-R	no	Moderate	Bacteroidota	21.0904733373277
201	JDS03-0-M	yes	Good	Bacteroidota	21.0768857627941
202	JDS09-0-L	no	Good	Bacteroidota	20.7973174366617
203	JDS04-0-L	no	Good	Bacteroidota	20.7355039564146
204	JDS19-0-M	no	Good	Bacteroidota	20.685192234488
205	JDS44-0-M	yes	Good	Bacteroidota	20.5333333333333
206	JDS13-0-R	no	Good	Bacteroidota	20.3667664670659
207	JDS17-0-L	no	Good	Bacteroidota	20.1291454081633
208	JDS44-0-R	yes	Good	Bacteroidota	19.9736321687541
209	JDS40-0-M	yes	Moderate	Bacteroidota	19.9126803340926
210	JDS60-0-R	no	Good	Bacteroidota	19.8010100248737
211	JDS34-0-L	no	Moderate	Bacteroidota	19.620695682573
212	JDS17-0-M	no	Good	Bacteroidota	19.5979899497487
213	JDS44-0-L	yes	Good	Bacteroidota	19.5236929104934
214	JDS20-0-L	no	Good	Bacteroidota	19.4411360513055
215	JDS17-0-R	no	Good	Bacteroidota	19.0424119347028
216	JDS32-0-R	no	Bad	Bacteroidota	19.0223262513504
217	JDS24-0-L	no	Good	Bacteroidota	18.7707641196013
218	JDS24-0-M	no	Good	Bacteroidota	18.7331801772235
219	JDS22-0-L	no	Moderate	Bacteroidota	18.6189544310875
220	JDS26-0-R	no	Good	Bacteroidota	18.4614136168141
221	JDS34-0-R	no	Moderate	Bacteroidota	18.4297891431135
222	JDS33-0-R	no	Good	Bacteroidota	18.3796070790713
223	JDS38-0-M	yes	Good	Bacteroidota	18.3554751984907
224	JDS59-0-L	no	Good	Bacteroidota	18.3467506708669
225	JDS03-0-L	yes	Good	Bacteroidota	18.2690385768539
226	JDS43-0-R	yes	Good	Bacteroidota	18.213058419244
227	JDS19-0-R	no	Good	Bacteroidota	18.0867098146999
228	JDS39-0-L	yes	Moderate	Bacteroidota	18.0352644836272
229	JDS15-0-M	no	Good	Bacteroidota	17.9967091731798
230	JDS59-0-R	no	Good	Bacteroidota	17.9711017459362
231	JDS43-0-M	yes	Good	Bacteroidota	17.877755371671
232	JDS24-0-R	no	Good	Bacteroidota	17.8626672943708
233	JDS22-0-M	no	Moderate	Bacteroidota	17.8305785123967
234	JDS50-0-R	no	Good	Bacteroidota	17.8092743799106
235	JDS34-0-M	no	Moderate	Bacteroidota	17.7119006849315
236	JDS42-0-M	yes	Poor	Bacteroidota	17.6327263400872
237	JDS26-0-M	no	Good	Bacteroidota	17.1905697445973
238	JDS08-0-M	no	Good	Bacteroidota	17.1452509711326
239	JDS15-0-L	no	Good	Bacteroidota	17.01702391619
240	JDS38-0-L	yes	Good	Bacteroidota	17.0146507183806
241	JDS20-0-M	no	Good	Bacteroidota	16.9723687317956
242	JDS40-0-L	yes	Moderate	Bacteroidota	16.9159599074788
243	JDS32-0-M	no	Bad	Bacteroidota	16.7608673312095
244	JDS25-0-R	no	Good	Bacteroidota	16.6027720436449
245	JDS57-0-M	no	High	Bacteroidota	16.5245609569865
246	JDS60-0-M	no	Good	Bacteroidota	16.4465296547504
247	JDS20-0-R	no	Good	Bacteroidota	16.3878029710711
248	JDS57-0-L	no	High	Bacteroidota	16.3474280207204
249	JDS33-0-M	no	Good	Bacteroidota	16.2678139284754
250	JDS52-0-L	no	Good	Bacteroidota	16.011357323622
251	JDS07-0-R	yes	Good	Bacteroidota	16.0059711394925
252	JDS31-0-R	no	Good	Bacteroidota	15.9629734580145
253	JDS42-0-L	yes	Poor	Bacteroidota	15.9484202299877
254	JDS21-0-L	no	Good	Bacteroidota	15.9083249073138
255	JDS43-0-L	yes	Good	Bacteroidota	15.8354659509394
256	JDS55-0-L	no	High	Bacteroidota	15.6778358438365
257	JDS05-0-M	no	Good	Bacteroidota	15.6338694418165
258	JDS25-0-L	no	Good	Bacteroidota	15.611245208008
259	JDS27-0-R	no	Good	Bacteroidota	15.5271900681937
260	JDS30-0-R	no	Moderate	Bacteroidota	15.472343660901
261	JDS10-0-L	no	Good	Bacteroidota	15.4541015625
262	JDS55-0-M	no	High	Bacteroidota	15.4514138079518
263	JDS28-0-M	no	Poor	Bacteroidota	15.4188093785409
264	JDS36-0-R	no	Good	Bacteroidota	15.3687057513324
265	JDS21-0-M	no	Good	Bacteroidota	15.3681773662185
266	JDS28-0-R	no	Poor	Bacteroidota	15.3467908902692
267	JDS21-0-R	no	Good	Bacteroidota	15.3335140997831
268	JDS53-0-M	no	Good	Bacteroidota	15.2201257861635
269	JDS49-0-R	no	Good	Bacteroidota	15.199791068164
270	JDS26-0-L	no	Good	Bacteroidota	15.1424957214078
271	JDS25-0-M	no	Good	Bacteroidota	14.9369149369149
272	JDS52-0-M	no	Good	Bacteroidota	14.87747957993
273	JDS04-0-R	no	Good	Bacteroidota	14.859975881013
274	JDS36-0-M	no	Good	Bacteroidota	14.8338081671415
275	JDS50-0-M	no	Good	Bacteroidota	14.6840148698885
276	JDS08-0-L	no	Good	Bacteroidota	14.6643921002559
277	JDS31-0-M	no	Good	Bacteroidota	14.6546227417641
278	JDS53-0-L	no	Good	Bacteroidota	14.6006970753144
279	JDS27-0-L	no	Good	Bacteroidota	14.3557880967953
280	JDS28-0-L	no	Poor	Bacteroidota	14.2955529319166
281	JDS33-0-L	no	Good	Bacteroidota	14.1396300083666
282	JDS27-0-M	no	Good	Bacteroidota	14.1026914291389
283	JDS47-0-M	no	Good	Bacteroidota	14.0615191462649
284	JDS47-0-R	no	Good	Bacteroidota	13.9764908256881
285	JDS30-0-L	no	Moderate	Bacteroidota	13.9167862266858
286	JDS60-0-L	no	Good	Bacteroidota	13.8918122500526
287	JDS32-0-L	no	Bad	Bacteroidota	13.8835978835979
288	JDS49-0-M	no	Good	Bacteroidota	13.6173601433406
289	JDS19-0-L	no	Good	Bacteroidota	13.5135135135135
290	JDS30-0-M	no	Moderate	Bacteroidota	13.1488515102188
291	JDS61-0-R	no	Moderate	Bacteroidota	13.1265249215755
292	JDS67-0-R	no	Good	Bacteroidota	12.8694329022064
293	JDS36-0-L	no	Good	Bacteroidota	12.7022590479168
294	JDS66-0-R	no	Moderate	Bacteroidota	12.6881843065693
295	JDS07-0-L	yes	Good	Bacteroidota	12.6307692307692
296	JDS31-0-L	no	Good	Bacteroidota	12.6207126207126
297	JDS65-0-R	no	Good	Bacteroidota	12.5542979504436
298	JDS61-0-M	no	Moderate	Bacteroidota	12.4594239933697
299	JDS66-0-M	no	Moderate	Bacteroidota	12.3279632988371
300	JDS49-0-L	no	Good	Bacteroidota	12.1843123461133
301	JDS61-0-L	no	Moderate	Bacteroidota	12.1719351452234
302	JDS62-0-M	no	Good	Bacteroidota	12.0526949141808
303	JDS68-0-M	no	Good	Bacteroidota	12.0472837022133
304	JDS47-0-L	no	Good	Bacteroidota	11.8778860954336
305	JDS68-0-L	no	Good	Bacteroidota	11.7795275590551
306	JDS65-0-M	no	Good	Bacteroidota	11.671211012835
307	JDS62-0-L	no	Good	Bacteroidota	11.5340828233955
308	JDS65-0-L	no	Good	Bacteroidota	10.9314959586591
309	JDS07-0-M	yes	Good	Bacteroidota	10.8467741935484
310	JDS62-0-R	no	Good	Bacteroidota	10.7856477834276
311	JDS45-0-L	yes	Moderate	Bacteroidota	10.7460143604722
312	JDS67-0-M	no	Good	Bacteroidota	10.6801954152574
313	JDS67-0-L	no	Good	Bacteroidota	10.3827925628873
314	JDS45-0-M	yes	Moderate	Bacteroidota	9.97316312468267
315	JDS45-0-R	yes	Moderate	Bacteroidota	9.62014182837667
316	JDS66-0-L	no	Moderate	Bacteroidota	8.55211708189029
317	JDS68-0-R	no	Good	Bacteroidota	7.79595198870322
318	JDS46-0-L	yes	Poor	Bacteroidota	6.47037440930571
319	JDS46-0-R	yes	Poor	Bacteroidota	5.90395675975331
320	JDS46-0-M	yes	Poor	Bacteroidota	4.87305980026471
321	JDS19-0-L	no	Good	Verrucomicrobiota	22.2726376011048
322	JDS31-0-L	no	Good	Verrucomicrobiota	17.7267177267177
323	JDS32-0-L	no	Bad	Verrucomicrobiota	15.957671957672
324	JDS28-0-R	no	Poor	Verrucomicrobiota	15.855762594893
325	JDS31-0-M	no	Good	Verrucomicrobiota	15.451647183847
326	JDS66-0-L	no	Moderate	Verrucomicrobiota	15.2050050273712
327	JDS28-0-M	no	Poor	Verrucomicrobiota	14.8173973677329
328	JDS28-0-L	no	Poor	Verrucomicrobiota	14.7874852420307
329	JDS32-0-R	no	Bad	Verrucomicrobiota	14.7281238746849
330	JDS66-0-R	no	Moderate	Verrucomicrobiota	14.4103558394161
331	JDS32-0-M	no	Bad	Verrucomicrobiota	13.7087658000206
332	JDS66-0-M	no	Moderate	Verrucomicrobiota	12.3759735410221
333	JDS17-0-R	no	Good	Verrucomicrobiota	12.1299695383894
334	JDS30-0-L	no	Moderate	Verrucomicrobiota	11.9389219102275
335	JDS31-0-R	no	Good	Verrucomicrobiota	11.863606309625
336	JDS30-0-R	no	Moderate	Verrucomicrobiota	11.718304504847
337	JDS17-0-L	no	Good	Verrucomicrobiota	11.5593112244898
338	JDS17-0-M	no	Good	Verrucomicrobiota	11.4118982006808
339	JDS34-0-L	no	Moderate	Verrucomicrobiota	11.1431567907708
340	JDS34-0-R	no	Moderate	Verrucomicrobiota	10.8838043965904
341	JDS30-0-M	no	Moderate	Verrucomicrobiota	10.7885693615482
342	JDS09-0-M	no	Good	Verrucomicrobiota	10.7864776951673
343	JDS09-0-L	no	Good	Verrucomicrobiota	10.6929955290611
344	JDS34-0-M	no	Moderate	Verrucomicrobiota	10.6592465753425
345	JDS19-0-M	no	Good	Verrucomicrobiota	10.6128663875143
346	JDS22-0-M	no	Moderate	Verrucomicrobiota	10.599173553719
347	JDS20-0-M	no	Good	Verrucomicrobiota	10.5644335983626
348	JDS33-0-M	no	Good	Verrucomicrobiota	10.3880971587344
349	JDS33-0-L	no	Good	Verrucomicrobiota	10.2537882309194
350	JDS19-0-R	no	Good	Verrucomicrobiota	10.1782072878801
351	JDS20-0-L	no	Good	Verrucomicrobiota	10.1328447091159
352	JDS09-0-R	no	Good	Verrucomicrobiota	9.9369970681804
353	JDS15-0-M	no	Good	Verrucomicrobiota	9.83134512546277
354	JDS21-0-M	no	Good	Verrucomicrobiota	9.62514468880777
355	JDS15-0-L	no	Good	Verrucomicrobiota	9.4424150527259
356	JDS20-0-R	no	Good	Verrucomicrobiota	9.35105551211884
357	JDS14-0-L	yes	Good	Verrucomicrobiota	9.31853172352321
358	JDS33-0-R	no	Good	Verrucomicrobiota	9.13297613248904
359	JDS27-0-R	no	Good	Verrucomicrobiota	8.51547473334499
360	JDS27-0-L	no	Good	Verrucomicrobiota	8.45868759537824
361	JDS36-0-R	no	Good	Verrucomicrobiota	8.36846710683319
362	JDS15-0-R	no	Good	Verrucomicrobiota	8.27142857142857
363	JDS22-0-L	no	Moderate	Verrucomicrobiota	8.26810176125245
364	JDS27-0-M	no	Good	Verrucomicrobiota	8.15373919952329
365	JDS45-0-L	yes	Moderate	Verrucomicrobiota	7.9712790556164
366	JDS36-0-M	no	Good	Verrucomicrobiota	7.74928774928775
367	JDS43-0-L	yes	Good	Verrucomicrobiota	7.62124711316397
368	JDS40-0-L	yes	Moderate	Verrucomicrobiota	7.57131842713955
369	JDS21-0-R	no	Good	Verrucomicrobiota	7.53796095444685
370	JDS11-0-L	no	Good	Verrucomicrobiota	7.39754401538689
371	JDS10-0-R	no	Good	Verrucomicrobiota	7.29202563925839
372	JDS45-0-M	yes	Moderate	Verrucomicrobiota	7.12265177340973
373	JDS13-0-L	no	Good	Verrucomicrobiota	6.90495532087734
374	JDS44-0-R	yes	Good	Verrucomicrobiota	6.73844576283601
375	JDS22-0-R	no	Moderate	Verrucomicrobiota	6.71726249916783
376	JDS45-0-R	yes	Moderate	Verrucomicrobiota	6.58567423451157
377	JDS42-0-L	yes	Poor	Verrucomicrobiota	6.57586245394663
378	JDS44-0-L	yes	Good	Verrucomicrobiota	6.50177543773724
379	JDS09-4-R	no	Good	Verrucomicrobiota	6.49706828068848
380	JDS36-0-L	no	Good	Verrucomicrobiota	6.39412178535136
381	JDS10-0-L	no	Good	Verrucomicrobiota	6.3232421875
382	JDS44-0-M	yes	Good	Verrucomicrobiota	6.30894308943089
383	JDS40-0-M	yes	Moderate	Verrucomicrobiota	6.23576309794989
384	JDS11-0-M	no	Good	Verrucomicrobiota	5.96236521248855
385	JDS43-0-M	yes	Good	Verrucomicrobiota	5.83408664209721
386	JDS26-0-L	no	Good	Verrucomicrobiota	5.74447503534489
387	JDS10-0-M	no	Good	Verrucomicrobiota	5.69444444444444
388	JDS68-0-L	no	Good	Verrucomicrobiota	5.59370078740157
389	JDS11-0-R	no	Good	Verrucomicrobiota	5.58923834785904
390	JDS08-0-L	no	Good	Verrucomicrobiota	5.5836231218424
391	JDS67-0-R	no	Good	Verrucomicrobiota	5.54807748580792
392	JDS14-0-M	yes	Good	Verrucomicrobiota	5.4458408138839
393	JDS43-0-R	yes	Good	Verrucomicrobiota	5.34140146421635
394	JDS68-0-M	no	Good	Verrucomicrobiota	5.29845741113347
395	JDS08-0-M	no	Good	Verrucomicrobiota	5.27077462106786
396	JDS08-0-R	no	Good	Verrucomicrobiota	5.25158452981503
397	JDS67-0-M	no	Good	Verrucomicrobiota	5.2010522360015
398	JDS26-0-M	no	Good	Verrucomicrobiota	5.09168303863785
399	JDS26-0-R	no	Good	Verrucomicrobiota	4.9663231356001
400	JDS67-0-L	no	Good	Verrucomicrobiota	4.96536638716734
401	JDS07-0-L	yes	Good	Verrucomicrobiota	4.86923076923077
402	JDS06-0-L	yes	Moderate	Verrucomicrobiota	4.78150254414846
403	JDS13-0-R	no	Good	Verrucomicrobiota	4.70059880239521
404	JDS42-0-M	yes	Poor	Verrucomicrobiota	4.61656835085919
405	JDS42-0-R	yes	Poor	Verrucomicrobiota	4.54397287958798
406	JDS13-0-M	no	Good	Verrucomicrobiota	4.51915659552584
407	JDS09-4-M	no	Good	Verrucomicrobiota	4.40104340846766
408	JDS68-0-R	no	Good	Verrucomicrobiota	4.33043068957402
409	JDS07-0-R	yes	Good	Verrucomicrobiota	4.26273013766794
410	JDS09-4-L	no	Good	Verrucomicrobiota	4.25040738728952
411	JDS38-0-L	yes	Good	Verrucomicrobiota	4.22535211267606
412	JDS14-0-R	yes	Good	Verrucomicrobiota	4.11323328785812
413	JDS21-0-L	no	Good	Verrucomicrobiota	4.09841590832491
414	JDS07-0-M	yes	Good	Verrucomicrobiota	4.08064516129032
415	JDS39-0-L	yes	Moderate	Verrucomicrobiota	4.00143936667866
416	JDS02-0-M	no	Good	Verrucomicrobiota	3.92108810194829
417	JDS24-0-L	no	Good	Verrucomicrobiota	3.8953488372093
418	JDS38-0-M	yes	Good	Verrucomicrobiota	3.89120352173571
419	JDS03-0-L	yes	Good	Verrucomicrobiota	3.69111866213605
420	JDS06-0-R	yes	Moderate	Verrucomicrobiota	3.56797123496059
421	JDS06-0-M	yes	Moderate	Verrucomicrobiota	3.47168844478606
422	JDS25-0-L	no	Good	Verrucomicrobiota	3.414738037768
423	JDS39-0-M	yes	Moderate	Verrucomicrobiota	3.36343115124154
424	JDS03-0-M	yes	Good	Verrucomicrobiota	3.36324682674428
425	JDS02-0-R	no	Good	Verrucomicrobiota	3.35779277957147
426	JDS25-0-M	no	Good	Verrucomicrobiota	3.34418667752001
427	JDS40-0-R	yes	Moderate	Verrucomicrobiota	3.33186877562976
428	JDS03-0-R	yes	Good	Verrucomicrobiota	3.28825877166855
429	JDS24-0-M	no	Good	Verrucomicrobiota	3.23596980636692
430	JDS02-0-L	no	Good	Verrucomicrobiota	2.96655241697199
431	JDS49-0-R	no	Good	Verrucomicrobiota	2.93157482371376
432	JDS49-0-M	no	Good	Verrucomicrobiota	2.78717897670715
433	JDS38-0-R	yes	Good	Verrucomicrobiota	2.70720863766275
434	JDS47-0-M	no	Good	Verrucomicrobiota	2.5345260514752
435	JDS01-0-M	no	Good	Verrucomicrobiota	2.40643488665825
436	JDS39-0-R	yes	Moderate	Verrucomicrobiota	2.25453013063633
437	JDS65-0-R	no	Good	Verrucomicrobiota	2.10461914958703
438	JDS47-0-R	no	Good	Verrucomicrobiota	2.06422018348624
439	JDS46-0-L	yes	Poor	Verrucomicrobiota	2.02523757594641
440	JDS04-0-M	no	Good	Verrucomicrobiota	2.00702458605118
441	JDS65-0-L	no	Good	Verrucomicrobiota	1.95441897442692
442	JDS46-0-M	yes	Poor	Verrucomicrobiota	1.88906268800385
443	JDS25-0-R	no	Good	Verrucomicrobiota	1.87997640813919
444	JDS47-0-L	no	Good	Verrucomicrobiota	1.81503335043612
445	JDS61-0-L	no	Moderate	Verrucomicrobiota	1.81383413040942
446	JDS52-0-L	no	Good	Verrucomicrobiota	1.80853033763348
447	JDS62-0-L	no	Good	Verrucomicrobiota	1.80731464351786
448	JDS62-0-M	no	Good	Verrucomicrobiota	1.78605358160745
449	JDS46-0-R	yes	Poor	Verrucomicrobiota	1.76009978518467
450	JDS61-0-R	no	Moderate	Verrucomicrobiota	1.72882537469502
451	JDS61-0-M	no	Moderate	Verrucomicrobiota	1.67829269977208
452	JDS50-0-M	no	Good	Verrucomicrobiota	1.6659782459039
453	JDS65-0-M	no	Good	Verrucomicrobiota	1.64261488328789
454	JDS49-0-L	no	Good	Verrucomicrobiota	1.61800914526908
455	JDS60-0-L	no	Good	Verrucomicrobiota	1.46635795972778
456	JDS05-0-R	no	Good	Verrucomicrobiota	1.44798679029595
457	JDS05-0-L	no	Good	Verrucomicrobiota	1.36029854339714
458	JDS04-0-R	no	Good	Verrucomicrobiota	1.34664344097548
459	JDS62-0-R	no	Good	Verrucomicrobiota	1.32493017259901
460	JDS55-0-L	no	High	Verrucomicrobiota	1.26806025207501
461	JDS24-0-R	no	Good	Verrucomicrobiota	1.06933889299886
462	JDS60-0-M	no	Good	Verrucomicrobiota	1.02503952266816
463	JDS05-0-M	no	Good	Verrucomicrobiota	0.961841690318511
464	JDS52-0-M	no	Good	Verrucomicrobiota	0.948074679113186
465	JDS55-0-M	no	High	Verrucomicrobiota	0.947323094588776
466	JDS04-0-L	no	Good	Verrucomicrobiota	0.830198469321572
467	JDS53-0-M	no	Good	Verrucomicrobiota	0.79664570230608
468	JDS53-0-L	no	Good	Verrucomicrobiota	0.750113653583876
469	JDS50-0-R	no	Good	Verrucomicrobiota	0.731782468032661
470	JDS59-0-M	no	Good	Verrucomicrobiota	0.706115779645191
471	JDS57-0-L	no	High	Verrucomicrobiota	0.686664257318395
472	JDS59-0-L	no	Good	Verrucomicrobiota	0.554194376385486
473	JDS50-0-L	no	Good	Verrucomicrobiota	0.490054770827328
474	JDS59-0-R	no	Good	Verrucomicrobiota	0.398856110776641
475	JDS57-0-M	no	High	Verrucomicrobiota	0.369050649020107
476	JDS52-0-R	no	Good	Verrucomicrobiota	0.194369552950028
477	JDS55-0-R	no	High	Verrucomicrobiota	0.123232204682824
478	JDS57-0-R	no	High	Verrucomicrobiota	0.114847189434059
479	JDS53-0-R	no	Good	Verrucomicrobiota	0.0984944420993387
480	JDS60-0-R	no	Good	Verrucomicrobiota	0.0527624934046883
481	JDS50-0-L	no	Good	Proteobacteria	32.1418276160277
482	JDS52-0-M	no	Good	Proteobacteria	27.4868728121354
483	JDS30-0-M	no	Moderate	Proteobacteria	27.2562850425032
484	JDS55-0-L	no	High	Proteobacteria	26.5139870888411
485	JDS55-0-R	no	High	Proteobacteria	26.2249867965495
486	JDS50-0-M	no	Good	Proteobacteria	26.0429574555969
487	JDS09-0-R	no	Good	Proteobacteria	25.924770756659
488	JDS26-0-L	no	Good	Proteobacteria	25.8054914800208
489	JDS01-0-M	no	Good	Proteobacteria	25.5600611580137
490	JDS50-0-R	no	Good	Proteobacteria	25.535356647666
491	JDS09-4-M	no	Good	Proteobacteria	25.1755735402314
492	JDS07-0-M	yes	Good	Proteobacteria	25.0645161290323
493	JDS52-0-R	no	Good	Proteobacteria	24.9984325036052
494	JDS39-0-R	yes	Moderate	Proteobacteria	24.968394437421
495	JDS53-0-M	no	Good	Proteobacteria	24.6205450733753
496	JDS30-0-L	no	Moderate	Proteobacteria	24.5337159253945
497	JDS24-0-R	no	Good	Proteobacteria	24.473737305804
498	JDS57-0-R	no	High	Proteobacteria	24.4369297518025
499	JDS38-0-R	yes	Good	Proteobacteria	24.32518259765
500	JDS07-0-R	yes	Good	Proteobacteria	24.1416486979599
501	JDS07-0-L	yes	Good	Proteobacteria	24.1230769230769
502	JDS59-0-M	no	Good	Proteobacteria	24.1013071895425
503	JDS03-0-M	yes	Good	Proteobacteria	23.9954725523486
504	JDS24-0-M	no	Good	Proteobacteria	23.9908106334099
505	JDS06-0-L	yes	Moderate	Proteobacteria	23.9748578269979
506	JDS30-0-R	no	Moderate	Proteobacteria	23.9498194259646
507	JDS38-0-L	yes	Good	Proteobacteria	23.8374973458844
508	JDS27-0-R	no	Good	Proteobacteria	23.7716383983214
509	JDS59-0-R	no	Good	Proteobacteria	23.7432269717038
510	JDS03-0-R	yes	Good	Proteobacteria	23.7386072556145
511	JDS34-0-L	no	Moderate	Proteobacteria	23.6934102429645
512	JDS14-0-R	yes	Good	Proteobacteria	23.4720327421555
513	JDS04-0-L	no	Good	Proteobacteria	23.3363600985861
514	JDS47-0-R	no	Good	Proteobacteria	23.2081422018349
515	JDS06-0-M	yes	Moderate	Proteobacteria	23.097617217525
516	JDS09-4-L	no	Good	Proteobacteria	22.8883758826725
517	JDS08-0-M	no	Good	Proteobacteria	22.8654124457308
518	JDS49-0-R	no	Good	Proteobacteria	22.7866283624967
519	JDS09-0-M	no	Good	Proteobacteria	22.746282527881
520	JDS08-0-R	no	Good	Proteobacteria	22.7072823696805
521	JDS33-0-M	no	Good	Proteobacteria	22.6584207224164
522	JDS11-0-R	no	Good	Proteobacteria	22.6537829986106
523	JDS55-0-M	no	High	Proteobacteria	22.6065738481412
524	JDS26-0-M	no	Good	Proteobacteria	22.5605762933857
525	JDS38-0-M	yes	Good	Proteobacteria	22.5218143227734
526	JDS24-0-L	no	Good	Proteobacteria	22.5
527	JDS49-0-M	no	Good	Proteobacteria	22.4898798858584
528	JDS09-4-R	no	Good	Proteobacteria	22.394552676376
529	JDS05-0-R	no	Good	Proteobacteria	22.3739362377747
530	JDS06-0-R	yes	Moderate	Proteobacteria	22.2652468538238
531	JDS31-0-M	no	Good	Proteobacteria	22.2104144527099
532	JDS31-0-R	no	Good	Proteobacteria	22.0742419948994
533	JDS13-0-R	no	Good	Proteobacteria	22.0434131736527
534	JDS39-0-L	yes	Moderate	Proteobacteria	22.0151133501259
535	JDS11-0-M	no	Good	Proteobacteria	21.8901966311932
536	JDS33-0-R	no	Good	Proteobacteria	21.8298425069005
537	JDS05-0-L	no	Good	Proteobacteria	21.8129288551824
538	JDS49-0-L	no	Good	Proteobacteria	21.7938797045375
539	JDS42-0-R	yes	Poor	Proteobacteria	21.7680422452572
540	JDS04-0-M	no	Good	Proteobacteria	21.726041144004
541	JDS02-0-L	no	Good	Proteobacteria	21.7113816333767
542	JDS57-0-M	no	High	Proteobacteria	21.703995927717
543	JDS31-0-L	no	Good	Proteobacteria	21.7005217005217
544	JDS02-0-M	no	Good	Proteobacteria	21.6885185639015
545	JDS26-0-R	no	Good	Proteobacteria	21.6749168222024
546	JDS02-0-R	no	Good	Proteobacteria	21.6084531846199
547	JDS28-0-L	no	Poor	Proteobacteria	21.4777646595828
548	JDS36-0-M	no	Good	Proteobacteria	21.4055080721747
549	JDS13-0-L	no	Good	Proteobacteria	21.3647441104793
550	JDS47-0-M	no	Good	Proteobacteria	21.3355304456999
551	JDS57-0-L	no	High	Proteobacteria	21.2203348994097
552	JDS05-0-M	no	Good	Proteobacteria	21.1684011352886
553	JDS28-0-M	no	Poor	Proteobacteria	21.0232720299834
554	JDS03-0-L	yes	Good	Proteobacteria	20.9740822173363
555	JDS42-0-L	yes	Poor	Proteobacteria	20.9668415764207
556	JDS60-0-L	no	Good	Proteobacteria	20.9640075773521
557	JDS11-0-L	no	Good	Proteobacteria	20.9572421955911
558	JDS53-0-L	no	Good	Proteobacteria	20.8895287164722
559	JDS13-0-M	no	Good	Proteobacteria	20.8601182823348
560	JDS34-0-R	no	Moderate	Proteobacteria	20.8524001794527
561	JDS39-0-M	yes	Moderate	Proteobacteria	20.7975921745673
562	JDS40-0-L	yes	Moderate	Proteobacteria	20.6939090208173
563	JDS33-0-L	no	Good	Proteobacteria	20.6563168169564
564	JDS32-0-R	no	Bad	Proteobacteria	20.5257472092186
565	JDS32-0-M	no	Bad	Proteobacteria	20.4295550303155
566	JDS28-0-R	no	Poor	Proteobacteria	20.3502415458937
567	JDS27-0-M	no	Good	Proteobacteria	20.3396563710398
568	JDS52-0-L	no	Good	Proteobacteria	20.3012159743226
569	JDS42-0-M	yes	Poor	Proteobacteria	20.2744293408566
570	JDS10-0-R	no	Good	Proteobacteria	20.2495003101523
571	JDS34-0-M	no	Moderate	Proteobacteria	20.2375856164384
572	JDS09-0-L	no	Good	Proteobacteria	19.9850968703428
573	JDS36-0-L	no	Good	Proteobacteria	19.9718596107246
574	JDS43-0-M	yes	Good	Proteobacteria	19.9499339406161
575	JDS40-0-M	yes	Moderate	Proteobacteria	19.8936977980258
576	JDS53-0-R	no	Good	Proteobacteria	19.7129590544534
577	JDS25-0-M	no	Good	Proteobacteria	19.651336318003
578	JDS14-0-M	yes	Good	Proteobacteria	19.475079080106
579	JDS32-0-L	no	Bad	Proteobacteria	19.3968253968254
580	JDS08-0-L	no	Good	Proteobacteria	19.3622465717473
581	JDS22-0-L	no	Moderate	Proteobacteria	19.2409840648588
582	JDS43-0-L	yes	Good	Proteobacteria	19.2372511079209
583	JDS27-0-L	no	Good	Proteobacteria	19.0756485720514
584	JDS25-0-R	no	Good	Proteobacteria	18.9988204069596
585	JDS10-0-M	no	Good	Proteobacteria	18.9583333333333
586	JDS60-0-M	no	Good	Proteobacteria	18.7872915497986
587	JDS14-0-L	yes	Good	Proteobacteria	18.7343002998136
588	JDS47-0-L	no	Good	Proteobacteria	18.6890713186249
589	JDS61-0-R	no	Moderate	Proteobacteria	18.4315092366678
590	JDS43-0-R	yes	Good	Proteobacteria	18.4072911997609
591	JDS45-0-L	yes	Moderate	Proteobacteria	18.3765364488256
592	JDS04-0-R	no	Good	Proteobacteria	18.1964357496985
593	JDS60-0-R	no	Good	Proteobacteria	17.939247757594
594	JDS17-0-M	no	Good	Proteobacteria	17.8878262279138
595	JDS59-0-L	no	Good	Proteobacteria	17.8450589196126
596	JDS19-0-R	no	Good	Proteobacteria	17.8207287880131
597	JDS40-0-R	yes	Moderate	Proteobacteria	17.6918570591681
598	JDS61-0-L	no	Moderate	Proteobacteria	17.520121311093
599	JDS17-0-R	no	Good	Proteobacteria	17.4412247129579
600	JDS21-0-L	no	Good	Proteobacteria	17.3913043478261
601	JDS44-0-R	yes	Good	Proteobacteria	17.2343074782099
602	JDS17-0-L	no	Good	Proteobacteria	17.2114158163265
603	JDS46-0-L	yes	Poor	Proteobacteria	17.2093264786831
604	JDS15-0-R	no	Good	Proteobacteria	17.2071428571429
605	JDS22-0-R	no	Moderate	Proteobacteria	17.0294920444711
606	JDS61-0-M	no	Moderate	Proteobacteria	17.0039367359624
607	JDS46-0-M	yes	Poor	Proteobacteria	16.9955480688245
608	JDS21-0-M	no	Good	Proteobacteria	16.8907488202297
609	JDS20-0-L	no	Good	Proteobacteria	16.8300503893724
610	JDS21-0-R	no	Good	Proteobacteria	16.7909436008677
611	JDS36-0-R	no	Good	Proteobacteria	16.7289793970249
612	JDS44-0-M	yes	Good	Proteobacteria	16.7284552845528
613	JDS45-0-M	yes	Moderate	Proteobacteria	16.7041415826503
614	JDS19-0-L	no	Good	Proteobacteria	16.2458078516473
615	JDS25-0-L	no	Good	Proteobacteria	16.0088030668749
616	JDS45-0-R	yes	Moderate	Proteobacteria	15.914463196086
617	JDS44-0-L	yes	Good	Proteobacteria	15.8809844496143
618	JDS20-0-M	no	Good	Proteobacteria	15.7758009918917
619	JDS46-0-R	yes	Poor	Proteobacteria	15.626082738549
620	JDS15-0-M	no	Good	Proteobacteria	15.604003839298
621	JDS19-0-M	no	Good	Proteobacteria	15.3787590407309
622	JDS22-0-M	no	Moderate	Proteobacteria	15.3443526170799
623	JDS62-0-L	no	Good	Proteobacteria	15.1985199943077
624	JDS67-0-R	no	Good	Proteobacteria	14.6953824544976
625	JDS20-0-R	no	Good	Proteobacteria	14.5895230648945
626	JDS68-0-M	no	Good	Proteobacteria	14.4282360831657
627	JDS68-0-L	no	Good	Proteobacteria	14.1669291338583
628	JDS15-0-L	no	Good	Proteobacteria	14.1498380315666
629	JDS62-0-M	no	Good	Proteobacteria	13.984419532586
630	JDS10-0-L	no	Good	Proteobacteria	13.73291015625
631	JDS67-0-L	no	Good	Proteobacteria	13.5690849434925
632	JDS67-0-M	no	Good	Proteobacteria	13.2882375046975
633	JDS65-0-L	no	Good	Proteobacteria	12.614283821386
634	JDS65-0-R	no	Good	Proteobacteria	12.1872132150505
635	JDS62-0-R	no	Good	Proteobacteria	11.9745040464084
636	JDS65-0-M	no	Good	Proteobacteria	11.9438717829354
637	JDS68-0-R	no	Good	Proteobacteria	11.3850317721817
638	JDS66-0-R	no	Moderate	Proteobacteria	11.3594890510949
639	JDS66-0-M	no	Moderate	Proteobacteria	10.9943454603649
640	JDS66-0-L	no	Moderate	Proteobacteria	8.87610322868953
641	JDS60-0-M	no	Good	Cyanobacteria	18.7311948595033
642	JDS60-0-L	no	Good	Cyanobacteria	15.7861502841507
643	JDS53-0-L	no	Good	Cyanobacteria	14.055159872708
644	JDS53-0-M	no	Good	Cyanobacteria	13.7106918238994
645	JDS60-0-R	no	Good	Cyanobacteria	13.1906233511721
646	JDS53-0-R	no	Good	Cyanobacteria	9.07555930772478
647	JDS61-0-R	no	Moderate	Cyanobacteria	8.74172185430464
648	JDS61-0-L	no	Moderate	Cyanobacteria	8.57926046891403
649	JDS59-0-R	no	Good	Cyanobacteria	8.02980132450331
650	JDS61-0-M	no	Moderate	Cyanobacteria	7.87347192485669
651	JDS57-0-L	no	High	Cyanobacteria	7.29430189133839
652	JDS59-0-M	no	Good	Cyanobacteria	5.6781045751634
653	JDS57-0-M	no	High	Cyanobacteria	5.46576737083227
654	JDS55-0-M	no	High	Cyanobacteria	5.41122434333286
655	JDS19-0-L	no	Good	Cyanobacteria	4.99112250937068
656	JDS08-0-R	no	Good	Cyanobacteria	4.95408097270728
657	JDS55-0-L	no	High	Cyanobacteria	4.92622194897018
658	JDS03-0-R	yes	Good	Cyanobacteria	4.64645261214035
659	JDS07-0-M	yes	Good	Cyanobacteria	4.48387096774194
660	JDS08-0-L	no	Good	Cyanobacteria	4.19919952759005
661	JDS57-0-R	no	High	Cyanobacteria	4.01965163019205
662	JDS03-0-M	yes	Good	Cyanobacteria	3.89683887137198
663	JDS55-0-R	no	High	Cyanobacteria	3.67349333959275
664	JDS07-0-L	yes	Good	Cyanobacteria	3.6
665	JDS52-0-L	no	Good	Cyanobacteria	3.55533609036479
666	JDS08-0-M	no	Good	Cyanobacteria	3.54177774392566
667	JDS52-0-M	no	Good	Cyanobacteria	3.50058343057176
668	JDS62-0-R	no	Good	Cyanobacteria	3.46630380290768
669	JDS04-0-L	no	Good	Cyanobacteria	3.35970943053574
670	JDS06-0-R	yes	Moderate	Cyanobacteria	3.34670170100954
671	JDS13-0-M	no	Good	Cyanobacteria	3.272049370018
672	JDS30-0-R	no	Moderate	Cyanobacteria	3.14578977380726
673	JDS26-0-L	no	Good	Cyanobacteria	3.08058635315128
674	JDS62-0-M	no	Good	Cyanobacteria	2.98308949268478
675	JDS07-0-R	yes	Good	Cyanobacteria	2.91922375186598
676	JDS30-0-L	no	Moderate	Cyanobacteria	2.81820045091207
677	JDS04-0-R	no	Good	Cyanobacteria	2.79378266112823
678	JDS30-0-M	no	Moderate	Cyanobacteria	2.73105444022427
679	JDS59-0-L	no	Good	Cyanobacteria	2.68346750670867
680	JDS65-0-R	no	Good	Cyanobacteria	2.65524625267666
681	JDS27-0-M	no	Good	Cyanobacteria	2.65170324759162
682	JDS06-0-M	yes	Moderate	Cyanobacteria	2.64540097361004
683	JDS03-0-L	yes	Good	Cyanobacteria	2.61176627356919
684	JDS31-0-L	no	Good	Cyanobacteria	2.55300255300255
685	JDS28-0-M	no	Poor	Cyanobacteria	2.4666608559226
686	JDS27-0-L	no	Good	Cyanobacteria	2.36538042293438
687	JDS13-0-R	no	Good	Cyanobacteria	2.36526946107784
688	JDS31-0-M	no	Good	Cyanobacteria	2.35919234856536
689	JDS05-0-R	no	Good	Cyanobacteria	2.28629493204623
690	JDS13-0-L	no	Good	Cyanobacteria	2.25652134669194
691	JDS28-0-R	no	Poor	Cyanobacteria	2.24292615596963
692	JDS62-0-L	no	Good	Cyanobacteria	2.23423936245909
693	JDS17-0-M	no	Good	Cyanobacteria	2.12352082995623
694	JDS65-0-L	no	Good	Cyanobacteria	2.11342255200742
695	JDS04-0-M	no	Good	Cyanobacteria	2.04465629703964
696	JDS17-0-L	no	Good	Cyanobacteria	1.99298469387755
697	JDS26-0-M	no	Good	Cyanobacteria	1.98919449901768
698	JDS36-0-L	no	Good	Cyanobacteria	1.98546079887438
699	JDS28-0-L	no	Poor	Cyanobacteria	1.93821330184967
700	JDS17-0-R	no	Good	Cyanobacteria	1.91361399671952
701	JDS06-0-L	yes	Moderate	Cyanobacteria	1.86321460640527
702	JDS05-0-L	no	Good	Cyanobacteria	1.81172505116167
703	JDS33-0-M	no	Good	Cyanobacteria	1.73881867885632
704	JDS21-0-M	no	Good	Cyanobacteria	1.70955391327575
705	JDS50-0-M	no	Good	Cyanobacteria	1.6728624535316
706	JDS09-0-L	no	Good	Cyanobacteria	1.58718330849478
707	JDS26-0-R	no	Good	Cyanobacteria	1.58240688144121
708	JDS21-0-R	no	Good	Cyanobacteria	1.51843817787419
709	JDS65-0-M	no	Good	Cyanobacteria	1.50295936689499
710	JDS45-0-L	yes	Moderate	Cyanobacteria	1.47255689424364
711	JDS50-0-L	no	Good	Cyanobacteria	1.47016431248198
712	JDS27-0-R	no	Good	Cyanobacteria	1.468788249694
713	JDS31-0-R	no	Good	Cyanobacteria	1.46405969585341
714	JDS15-0-M	no	Good	Cyanobacteria	1.43973673385438
715	JDS15-0-R	no	Good	Cyanobacteria	1.42142857142857
716	JDS36-0-M	no	Good	Cyanobacteria	1.32003798670465
717	JDS22-0-L	no	Moderate	Cyanobacteria	1.2510483645513
718	JDS09-0-M	no	Good	Cyanobacteria	1.21979553903346
719	JDS11-0-M	no	Good	Cyanobacteria	1.21925435196279
720	JDS09-0-R	no	Good	Cyanobacteria	1.21639323810118
721	JDS24-0-L	no	Good	Cyanobacteria	1.20431893687708
722	JDS05-0-M	no	Good	Cyanobacteria	1.19836013875749
723	JDS68-0-M	no	Good	Cyanobacteria	1.18209255533199
724	JDS33-0-L	no	Good	Cyanobacteria	1.17133029655108
725	JDS45-0-M	yes	Moderate	Cyanobacteria	1.1605135272358
726	JDS45-0-R	yes	Moderate	Cyanobacteria	1.15991424330713
727	JDS10-0-M	no	Good	Cyanobacteria	1.12654320987654
728	JDS42-0-R	yes	Poor	Cyanobacteria	1.12132472781798
729	JDS34-0-L	no	Moderate	Cyanobacteria	1.11868554448523
730	JDS67-0-L	no	Good	Cyanobacteria	1.10098432373314
731	JDS11-0-L	no	Good	Cyanobacteria	1.0726438822311
732	JDS52-0-R	no	Good	Cyanobacteria	1.07216753401467
733	JDS32-0-L	no	Bad	Cyanobacteria	1.06878306878307
734	JDS47-0-L	no	Good	Cyanobacteria	1.05823499230375
735	JDS25-0-M	no	Good	Cyanobacteria	1.05141771808438
736	JDS68-0-R	no	Good	Cyanobacteria	1.04730524829372
737	JDS24-0-M	no	Good	Cyanobacteria	1.03052182474565
738	JDS10-0-R	no	Good	Cyanobacteria	1.01316424288373
739	JDS19-0-M	no	Good	Cyanobacteria	0.997335363532547
740	JDS67-0-M	no	Good	Cyanobacteria	0.977076287110109
741	JDS42-0-M	yes	Poor	Cyanobacteria	0.96819697358297
742	JDS47-0-M	no	Good	Cyanobacteria	0.949466415568111
743	JDS67-0-R	no	Good	Cyanobacteria	0.948089190612746
744	JDS36-0-R	no	Good	Cyanobacteria	0.946623180335693
745	JDS11-0-R	no	Good	Cyanobacteria	0.928381962864721
746	JDS09-4-M	no	Good	Cyanobacteria	0.923015182930908
747	JDS39-0-M	yes	Moderate	Cyanobacteria	0.9104589917231
748	JDS39-0-L	yes	Moderate	Cyanobacteria	0.906801007556675
749	JDS32-0-M	no	Bad	Cyanobacteria	0.904326379611551
750	JDS20-0-M	no	Good	Cyanobacteria	0.889553648744391
751	JDS22-0-R	no	Moderate	Cyanobacteria	0.885427068770388
752	JDS38-0-M	yes	Good	Cyanobacteria	0.864711893719047
753	JDS09-4-L	no	Good	Cyanobacteria	0.855513307984791
754	JDS10-0-L	no	Good	Cyanobacteria	0.8544921875
755	JDS19-0-R	no	Good	Cyanobacteria	0.84227325117475
756	JDS22-0-M	no	Moderate	Cyanobacteria	0.826446280991736
757	JDS14-0-L	yes	Good	Cyanobacteria	0.818410177457256
758	JDS34-0-R	no	Moderate	Cyanobacteria	0.816509645580978
759	JDS15-0-L	no	Good	Cyanobacteria	0.813288303811427
760	JDS14-0-M	yes	Good	Cyanobacteria	0.803624861075489
761	JDS42-0-L	yes	Poor	Cyanobacteria	0.798258345428157
762	JDS02-0-M	no	Good	Cyanobacteria	0.796471020708247
763	JDS21-0-L	no	Good	Cyanobacteria	0.795416245365689
764	JDS02-0-R	no	Good	Cyanobacteria	0.792486058115644
765	JDS20-0-L	no	Good	Cyanobacteria	0.787906550618415
766	JDS09-4-R	no	Good	Cyanobacteria	0.78494420276149
767	JDS14-0-R	yes	Good	Cyanobacteria	0.763983628922237
768	JDS68-0-L	no	Good	Cyanobacteria	0.755905511811024
769	JDS39-0-R	yes	Moderate	Cyanobacteria	0.751510043545442
770	JDS32-0-R	no	Bad	Cyanobacteria	0.72020165646381
771	JDS38-0-L	yes	Good	Cyanobacteria	0.707764172977564
772	JDS40-0-M	yes	Moderate	Cyanobacteria	0.702353834472285
773	JDS44-0-R	yes	Good	Cyanobacteria	0.629898190873801
774	JDS47-0-R	no	Good	Cyanobacteria	0.616399082568807
775	JDS40-0-L	yes	Moderate	Cyanobacteria	0.609097918272938
776	JDS49-0-M	no	Good	Cyanobacteria	0.583980357024355
777	JDS38-0-R	yes	Good	Cyanobacteria	0.563671006668784
778	JDS50-0-R	no	Good	Cyanobacteria	0.562317054382992
779	JDS43-0-M	yes	Good	Cyanobacteria	0.542382309992351
780	JDS34-0-M	no	Moderate	Cyanobacteria	0.524400684931507
781	JDS20-0-R	no	Good	Cyanobacteria	0.492572322126661
782	JDS02-0-L	no	Good	Cyanobacteria	0.490485758184612
783	JDS43-0-L	yes	Good	Cyanobacteria	0.486860994944136
784	JDS66-0-R	no	Moderate	Cyanobacteria	0.467609489051095
785	JDS43-0-R	yes	Good	Cyanobacteria	0.463170476617361
786	JDS33-0-R	no	Good	Cyanobacteria	0.446501055366131
787	JDS25-0-R	no	Good	Cyanobacteria	0.420230020642878
788	JDS46-0-M	yes	Poor	Cyanobacteria	0.415112501504031
789	JDS46-0-R	yes	Poor	Cyanobacteria	0.374194442519576
790	JDS44-0-L	yes	Good	Cyanobacteria	0.367331945634872
791	JDS66-0-L	no	Moderate	Cyanobacteria	0.36308792313708
792	JDS25-0-L	no	Good	Cyanobacteria	0.354962373988357
793	JDS24-0-R	no	Good	Cyanobacteria	0.342995493980765
794	JDS49-0-R	no	Good	Cyanobacteria	0.319926873857404
795	JDS40-0-R	yes	Moderate	Cyanobacteria	0.307557117750439
796	JDS44-0-M	yes	Good	Cyanobacteria	0.247154471544715
797	JDS66-0-M	no	Moderate	Cyanobacteria	0.218713325509442
798	JDS46-0-L	yes	Poor	Cyanobacteria	0.166173339564834
799	JDS01-0-M	no	Good	Cyanobacteria	0.0265904407365552
800	JDS49-0-L	no	Good	Cyanobacteria	0
801	JDS45-0-L	yes	Moderate	Planctomycetota	6.63259096994037
802	JDS45-0-R	yes	Moderate	Planctomycetota	6.42075751745369
803	JDS46-0-L	yes	Poor	Planctomycetota	6.34574440463208
804	JDS46-0-M	yes	Poor	Planctomycetota	6.31091324750331
805	JDS45-0-M	yes	Moderate	Planctomycetota	5.86784652208602
806	JDS46-0-R	yes	Poor	Planctomycetota	4.88531633289446
807	JDS36-0-L	no	Good	Planctomycetota	4.79168295161416
808	JDS10-0-L	no	Good	Planctomycetota	3.778076171875
809	JDS49-0-M	no	Good	Planctomycetota	2.97962704890835
810	JDS49-0-R	no	Good	Planctomycetota	2.75528858709846
811	JDS40-0-L	yes	Moderate	Planctomycetota	2.69082498072475
812	JDS66-0-L	no	Moderate	Planctomycetota	2.4745838453804
813	JDS47-0-L	no	Good	Planctomycetota	2.45638789122627
814	JDS38-0-L	yes	Good	Planctomycetota	2.45594168023215
815	JDS33-0-M	no	Good	Planctomycetota	2.38415344626692
816	JDS36-0-R	no	Good	Planctomycetota	2.37053535915997
817	JDS68-0-R	no	Good	Planctomycetota	2.31230877853613
818	JDS36-0-M	no	Good	Planctomycetota	2.25071225071225
819	JDS33-0-L	no	Good	Planctomycetota	2.20321651017942
820	JDS08-0-L	no	Good	Planctomycetota	2.09303851453317
821	JDS38-0-M	yes	Good	Planctomycetota	2.07530854492571
822	JDS09-0-M	no	Good	Planctomycetota	2.07365241635688
823	JDS44-0-M	yes	Good	Planctomycetota	1.93821138211382
824	JDS43-0-L	yes	Good	Planctomycetota	1.88502590350165
825	JDS09-0-L	no	Good	Planctomycetota	1.87779433681073
826	JDS43-0-R	yes	Good	Planctomycetota	1.86015239802779
827	JDS42-0-M	yes	Poor	Planctomycetota	1.83380353936907
828	JDS67-0-R	no	Good	Planctomycetota	1.7206063088898
829	JDS31-0-L	no	Good	Planctomycetota	1.72050172050172
830	JDS09-0-R	no	Good	Planctomycetota	1.67176096313393
831	JDS61-0-L	no	Moderate	Planctomycetota	1.66802752828648
832	JDS61-0-M	no	Moderate	Planctomycetota	1.64375992817184
833	JDS39-0-L	yes	Moderate	Planctomycetota	1.59769701331414
834	JDS33-0-R	no	Good	Planctomycetota	1.5830491962981
835	JDS32-0-M	no	Bad	Planctomycetota	1.58257116432021
836	JDS15-0-L	no	Good	Planctomycetota	1.5507615962506
837	JDS44-0-R	yes	Good	Planctomycetota	1.5454478869113
838	JDS44-0-L	yes	Good	Planctomycetota	1.49993877800906
839	JDS10-0-R	no	Good	Planctomycetota	1.48183885863947
840	JDS66-0-R	no	Moderate	Planctomycetota	1.45985401459854
841	JDS17-0-R	no	Good	Planctomycetota	1.4449738342576
842	JDS67-0-L	no	Good	Planctomycetota	1.43638352169158
843	JDS34-0-R	no	Moderate	Planctomycetota	1.43562135486765
844	JDS42-0-L	yes	Poor	Planctomycetota	1.43463213129396
845	JDS15-0-M	no	Good	Planctomycetota	1.37803373097491
846	JDS09-4-R	no	Good	Planctomycetota	1.37128806506525
847	JDS47-0-M	no	Good	Planctomycetota	1.3653483992467
848	JDS17-0-L	no	Good	Planctomycetota	1.34725765306122
849	JDS11-0-L	no	Good	Planctomycetota	1.34635301080041
850	JDS13-0-R	no	Good	Planctomycetota	1.31736526946108
851	JDS49-0-L	no	Good	Planctomycetota	1.301442138586
852	JDS40-0-M	yes	Moderate	Planctomycetota	1.30030372057707
853	JDS31-0-M	no	Good	Planctomycetota	1.28586609989373
854	JDS61-0-R	no	Moderate	Planctomycetota	1.28267689090275
855	JDS08-0-R	no	Good	Planctomycetota	1.26762385202432
856	JDS17-0-M	no	Good	Planctomycetota	1.24817636569947
857	JDS55-0-M	no	High	Planctomycetota	1.24156738912014
858	JDS28-0-L	no	Poor	Planctomycetota	1.21015348288076
859	JDS67-0-M	no	Good	Planctomycetota	1.21007140172867
860	JDS47-0-R	no	Good	Planctomycetota	1.19696100917431
861	JDS34-0-L	no	Moderate	Planctomycetota	1.17986366019927
862	JDS11-0-R	no	Good	Planctomycetota	1.17468738158393
863	JDS10-0-M	no	Good	Planctomycetota	1.17283950617284
864	JDS34-0-M	no	Moderate	Planctomycetota	1.16652397260274
865	JDS60-0-L	no	Good	Planctomycetota	1.16466708763067
866	JDS60-0-M	no	Good	Planctomycetota	1.16273139884747
867	JDS30-0-R	no	Moderate	Planctomycetota	1.15947538490781
868	JDS62-0-L	no	Good	Planctomycetota	1.15269674114131
869	JDS66-0-M	no	Moderate	Planctomycetota	1.15224581243999
870	JDS15-0-R	no	Good	Planctomycetota	1.15
871	JDS19-0-M	no	Good	Planctomycetota	1.13437381043015
872	JDS30-0-M	no	Moderate	Planctomycetota	1.1304033279074
873	JDS32-0-L	no	Bad	Planctomycetota	1.12169312169312
874	JDS11-0-M	no	Good	Planctomycetota	1.12058636972302
875	JDS62-0-M	no	Good	Planctomycetota	1.1147001076699
876	JDS13-0-L	no	Good	Planctomycetota	1.11020850257243
877	JDS43-0-M	yes	Good	Planctomycetota	1.09867185870245
878	JDS52-0-M	no	Good	Planctomycetota	1.0720536756126
879	JDS32-0-R	no	Bad	Planctomycetota	1.07129996398992
880	JDS30-0-L	no	Moderate	Planctomycetota	1.03504816560771
881	JDS07-0-M	yes	Good	Planctomycetota	1.03225806451613
882	JDS39-0-M	yes	Moderate	Planctomycetota	1.03085026335591
883	JDS14-0-L	yes	Good	Planctomycetota	1.02909002511952
884	JDS38-0-R	yes	Good	Planctomycetota	1.00031756113052
885	JDS28-0-M	no	Poor	Planctomycetota	0.993637235247974
886	JDS57-0-L	no	High	Planctomycetota	0.969762679195278
887	JDS68-0-M	no	Good	Planctomycetota	0.96411804158283
888	JDS14-0-R	yes	Good	Planctomycetota	0.948158253751705
889	JDS09-4-M	no	Good	Planctomycetota	0.943080730385927
890	JDS62-0-R	no	Good	Planctomycetota	0.931032013177684
891	JDS09-4-L	no	Good	Planctomycetota	0.916621401412276
892	JDS42-0-R	yes	Poor	Planctomycetota	0.912706173805333
893	JDS19-0-L	no	Good	Planctomycetota	0.907476819885579
894	JDS08-0-M	no	Good	Planctomycetota	0.906390433391728
895	JDS14-0-M	yes	Good	Planctomycetota	0.889116867572882
896	JDS31-0-R	no	Good	Planctomycetota	0.878435817512043
897	JDS28-0-R	no	Poor	Planctomycetota	0.862663906142167
898	JDS68-0-L	no	Good	Planctomycetota	0.850393700787402
899	JDS27-0-M	no	Good	Planctomycetota	0.804449299831165
900	JDS59-0-M	no	Good	Planctomycetota	0.781979458450047
901	JDS21-0-M	no	Good	Planctomycetota	0.774641616953076
902	JDS55-0-L	no	High	Planctomycetota	0.768521364893944
903	JDS65-0-L	no	Good	Planctomycetota	0.761892142573208
904	JDS39-0-R	yes	Moderate	Planctomycetota	0.751510043545442
905	JDS07-0-R	yes	Good	Planctomycetota	0.746392436556643
906	JDS13-0-M	no	Good	Planctomycetota	0.732836204679866
907	JDS27-0-L	no	Good	Planctomycetota	0.697623719206453
908	JDS22-0-M	no	Moderate	Planctomycetota	0.695592286501377
909	JDS59-0-R	no	Good	Planctomycetota	0.684828416616496
910	JDS07-0-L	yes	Good	Planctomycetota	0.684615384615385
911	JDS52-0-L	no	Good	Planctomycetota	0.666625516943399
912	JDS20-0-R	no	Good	Planctomycetota	0.664581704456607
913	JDS65-0-M	no	Good	Planctomycetota	0.651725743166855
914	JDS57-0-M	no	High	Planctomycetota	0.649020106897429
915	JDS19-0-R	no	Good	Planctomycetota	0.647220498271123
916	JDS50-0-M	no	Good	Planctomycetota	0.640231309376291
917	JDS65-0-R	no	Good	Planctomycetota	0.624044050168247
918	JDS27-0-R	no	Good	Planctomycetota	0.585766742437489
919	JDS53-0-L	no	Good	Planctomycetota	0.575844824973481
920	JDS20-0-M	no	Good	Planctomycetota	0.566795245217665
921	JDS50-0-L	no	Good	Planctomycetota	0.554914961083886
922	JDS26-0-M	no	Good	Planctomycetota	0.548461034708579
923	JDS53-0-M	no	Good	Planctomycetota	0.519916142557652
924	JDS40-0-R	yes	Moderate	Planctomycetota	0.512595196250732
925	JDS26-0-R	no	Good	Planctomycetota	0.503124239227461
926	JDS06-0-L	yes	Moderate	Planctomycetota	0.501346902125112
927	JDS26-0-L	no	Good	Planctomycetota	0.491107969342957
928	JDS21-0-R	no	Good	Planctomycetota	0.481290672451193
929	JDS57-0-R	no	High	Planctomycetota	0.472149556562241
930	JDS50-0-R	no	Good	Planctomycetota	0.469881374210445
931	JDS20-0-L	no	Good	Planctomycetota	0.448923499770957
932	JDS22-0-L	no	Moderate	Planctomycetota	0.447302208554655
933	JDS60-0-R	no	Good	Planctomycetota	0.437174945353132
934	JDS59-0-L	no	Good	Planctomycetota	0.425854626064637
935	JDS06-0-M	yes	Moderate	Planctomycetota	0.422751729438893
936	JDS52-0-R	no	Good	Planctomycetota	0.382469120321023
937	JDS55-0-R	no	High	Planctomycetota	0.36382841382548
938	JDS24-0-M	no	Good	Planctomycetota	0.334755497210371
939	JDS03-0-L	yes	Good	Planctomycetota	0.319808115130921
940	JDS22-0-R	no	Moderate	Planctomycetota	0.319552626323148
941	JDS25-0-L	no	Good	Planctomycetota	0.312366889109754
942	JDS25-0-M	no	Good	Planctomycetota	0.305250305250305
943	JDS03-0-R	yes	Good	Planctomycetota	0.297849526419253
944	JDS53-0-R	no	Good	Planctomycetota	0.288448009005206
945	JDS24-0-L	no	Good	Planctomycetota	0.249169435215947
946	JDS25-0-R	no	Good	Planctomycetota	0.235918608080212
947	JDS04-0-R	no	Good	Planctomycetota	0.214390995578186
948	JDS06-0-R	yes	Moderate	Planctomycetota	0.214354861015074
949	JDS21-0-L	no	Good	Planctomycetota	0.202224469160768
950	JDS03-0-M	yes	Good	Planctomycetota	0.185948742824804
951	JDS04-0-M	no	Good	Planctomycetota	0.150526843953838
952	JDS02-0-M	no	Good	Planctomycetota	0.147040803823061
953	JDS05-0-M	no	Good	Planctomycetota	0.118259224219489
954	JDS02-0-L	no	Good	Planctomycetota	0.118189339321593
955	JDS05-0-R	no	Good	Planctomycetota	0.0952622888352598
956	JDS02-0-R	no	Good	Planctomycetota	0.0293513354857646
957	JDS24-0-R	no	Good	Planctomycetota	0.0269016073710404
958	JDS04-0-L	no	Good	Planctomycetota	0.0194577766247243
959	JDS05-0-L	no	Good	Planctomycetota	0.00601902010352715
960	JDS01-0-M	no	Good	Planctomycetota	0
