# Supplementary material for: Bacterial bioindicators enable biological status classification along the continental Danube river
Source: Commun Biol. 2023 Aug 18;6:862. doi: 10.1038/s42003-023-05237-8 (PMC10439154; doi:10.1038/s42003-023-05237-8)
Supplement: Supplementary file 5 — Supplementary Data 2 [file 42003_2023_5237_MOESM5_ESM.txt]

Var2	impounded	MHS_WQ	Var1	value
1	JDS46-0-R	yes	Poor	hgcI_clade	45.6863696209549
2	JDS62-0-R	no	Good	hgcI_clade	45.6563775692903
3	JDS65-0-M	no	Good	hgcI_clade	45.587550708253
4	JDS46-0-M	yes	Poor	hgcI_clade	44.4230537841415
5	JDS65-0-R	no	Good	hgcI_clade	44.319363719792
6	JDS47-0-L	no	Good	hgcI_clade	43.9327860441252
7	JDS49-0-L	no	Good	hgcI_clade	43.6792120998945
8	JDS68-0-R	no	Good	hgcI_clade	43.3925629559896
9	JDS62-0-L	no	Good	hgcI_clade	43.3542052084816
10	JDS68-0-L	no	Good	hgcI_clade	43.1370078740158
11	JDS47-0-R	no	Good	hgcI_clade	42.7322247706422
12	JDS47-0-M	no	Good	hgcI_clade	42.6946013810421
13	JDS46-0-L	yes	Poor	hgcI_clade	42.32746533728
14	JDS65-0-L	no	Good	hgcI_clade	42.0233205247118
15	JDS62-0-M	no	Good	hgcI_clade	41.6239153841282
16	JDS68-0-M	no	Good	hgcI_clade	41.5744466800805
17	JDS67-0-M	no	Good	hgcI_clade	40.8342728297632
18	JDS49-0-R	no	Good	hgcI_clade	40.1932619482894
19	JDS61-0-M	no	Moderate	hgcI_clade	39.6021824711651
20	JDS66-0-L	no	Moderate	hgcI_clade	39.4648642609764
21	JDS50-0-R	no	Good	hgcI_clade	39.4161146202434
22	JDS66-0-M	no	Moderate	hgcI_clade	39.2777125786835
23	JDS49-0-M	no	Good	hgcI_clade	38.8280576016989
24	JDS67-0-L	no	Good	hgcI_clade	38.7750637987605
25	JDS50-0-M	no	Good	hgcI_clade	38.7167836981963
26	JDS04-0-R	no	Good	hgcI_clade	38.5769797668498
27	JDS25-0-M	no	Good	hgcI_clade	38.4072717406051
28	JDS05-0-M	no	Good	hgcI_clade	38.3159886471145
29	JDS66-0-R	no	Moderate	hgcI_clade	38.1215784671533
30	JDS25-0-L	no	Good	hgcI_clade	37.1361635666619
31	JDS42-0-L	yes	Poor	hgcI_clade	36.9040973540248
32	JDS42-0-M	yes	Poor	hgcI_clade	36.8748397024878
33	JDS57-0-M	no	High	hgcI_clade	36.8477984219903
34	JDS61-0-R	no	Moderate	hgcI_clade	36.3053328685953
35	JDS25-0-R	no	Good	hgcI_clade	36.2724859923326
36	JDS61-0-L	no	Moderate	hgcI_clade	36.241689023679
37	JDS24-0-R	no	Good	hgcI_clade	36.1019570919362
38	JDS27-0-M	no	Good	hgcI_clade	36.0909722911908
39	JDS45-0-R	yes	Moderate	hgcI_clade	36.0672860205596
40	JDS43-0-L	yes	Good	hgcI_clade	35.9340865114537
41	JDS21-0-L	no	Good	hgcI_clade	35.793731041456
42	JDS45-0-M	yes	Moderate	hgcI_clade	35.7583230579531
43	JDS52-0-L	no	Good	hgcI_clade	35.6829825319425
44	JDS43-0-R	yes	Good	hgcI_clade	35.6118332586284
45	JDS05-0-L	no	Good	hgcI_clade	35.4339713494643
46	JDS21-0-R	no	Good	hgcI_clade	35.3240238611714
47	JDS27-0-L	no	Good	hgcI_clade	35.2408981905385
48	JDS44-0-L	yes	Good	hgcI_clade	35.2332557854781
49	JDS40-0-M	yes	Moderate	hgcI_clade	35.1651480637813
50	JDS67-0-R	no	Good	hgcI_clade	35.0441856382045
51	JDS21-0-M	no	Good	hgcI_clade	34.9568159558365
52	JDS43-0-M	yes	Good	hgcI_clade	34.8863083234824
53	JDS52-0-R	no	Good	hgcI_clade	34.7733400213179
54	JDS40-0-L	yes	Moderate	hgcI_clade	34.7108712413261
55	JDS32-0-L	no	Bad	hgcI_clade	34.7089947089947
56	JDS03-0-L	yes	Good	hgcI_clade	34.6592044773136
57	JDS19-0-R	no	Good	hgcI_clade	34.5509353666105
58	JDS26-0-M	no	Good	hgcI_clade	34.5448592010478
59	JDS31-0-R	no	Good	hgcI_clade	34.4856899971663
60	JDS04-0-L	no	Good	hgcI_clade	34.3689194448048
61	JDS20-0-R	no	Good	hgcI_clade	34.2376856919468
62	JDS44-0-M	yes	Good	hgcI_clade	34.2373983739837
63	JDS24-0-L	no	Good	hgcI_clade	34.078073089701
64	JDS39-0-L	yes	Moderate	hgcI_clade	33.9258726160489
65	JDS36-0-R	no	Good	hgcI_clade	33.911383342614
66	JDS07-0-R	yes	Good	hgcI_clade	33.9110963675568
67	JDS45-0-L	yes	Moderate	hgcI_clade	33.8018741633199
68	JDS20-0-L	no	Good	hgcI_clade	33.7608795235914
69	JDS39-0-M	yes	Moderate	hgcI_clade	33.581640331076
70	JDS59-0-R	no	Good	hgcI_clade	33.4662853702589
71	JDS60-0-R	no	Good	hgcI_clade	33.4438833195146
72	JDS05-0-R	no	Good	hgcI_clade	33.4243617426648
73	JDS55-0-M	no	High	hgcI_clade	33.3859623941438
74	JDS33-0-R	no	Good	hgcI_clade	33.3739243383666
75	JDS20-0-M	no	Good	hgcI_clade	33.3543257498229
76	JDS57-0-L	no	High	hgcI_clade	33.2851463679075
77	JDS34-0-M	no	Moderate	hgcI_clade	33.1977739726027
78	JDS27-0-R	no	Good	hgcI_clade	33.1176779157195
79	JDS55-0-R	no	High	hgcI_clade	33.0849128572267
80	JDS04-0-M	no	Good	hgcI_clade	33.0343702960361
81	JDS32-0-M	no	Bad	hgcI_clade	32.8537663138424
82	JDS36-0-L	no	Good	hgcI_clade	32.7679199562261
83	JDS26-0-R	no	Good	hgcI_clade	32.7355351781222
84	JDS22-0-M	no	Moderate	hgcI_clade	32.7341597796143
85	JDS10-0-L	no	Good	hgcI_clade	32.476806640625
86	JDS07-0-M	yes	Good	hgcI_clade	32.4516129032258
87	JDS52-0-M	no	Good	hgcI_clade	32.3585180863477
88	JDS33-0-L	no	Good	hgcI_clade	32.3417309658827
89	JDS40-0-R	yes	Moderate	hgcI_clade	32.300820152314
90	JDS36-0-M	no	Good	hgcI_clade	32.1747388414055
91	JDS42-0-R	yes	Poor	hgcI_clade	32.1533346371993
92	JDS38-0-M	yes	Good	hgcI_clade	32.135838377486
93	JDS44-0-R	yes	Good	hgcI_clade	32.1248077345638
94	JDS55-0-L	no	High	hgcI_clade	32.0396557024285
95	JDS15-0-L	no	Good	hgcI_clade	31.918119787718
96	JDS53-0-R	no	Good	hgcI_clade	31.8348107499648
97	JDS34-0-R	no	Moderate	hgcI_clade	31.628532974428
98	JDS31-0-M	no	Good	hgcI_clade	31.6259298618491
99	JDS19-0-M	no	Good	hgcI_clade	31.6178149980967
100	JDS07-0-L	yes	Good	hgcI_clade	31.5692307692308
101	JDS02-0-L	no	Good	hgcI_clade	31.5624630658315
102	JDS53-0-L	no	Good	hgcI_clade	31.436581300197
103	JDS15-0-M	no	Good	hgcI_clade	31.3794049088167
104	JDS28-0-R	no	Poor	hgcI_clade	31.3664596273292
105	JDS28-0-L	no	Poor	hgcI_clade	31.3459268004723
106	JDS57-0-R	no	High	hgcI_clade	31.276717922542
107	JDS38-0-L	yes	Good	hgcI_clade	31.2760988038786
108	JDS33-0-M	no	Good	hgcI_clade	31.1822174419647
109	JDS24-0-M	no	Good	hgcI_clade	31.0797505743354
110	JDS26-0-L	no	Good	hgcI_clade	31.0216533968301
111	JDS30-0-L	no	Moderate	hgcI_clade	31.0104529616725
112	JDS03-0-M	yes	Good	hgcI_clade	30.9402538604576
113	JDS60-0-L	no	Good	hgcI_clade	30.8777099557988
114	JDS32-0-R	no	Bad	hgcI_clade	30.7526107310047
115	JDS22-0-R	no	Moderate	hgcI_clade	30.7502829372212
116	JDS14-0-M	yes	Good	hgcI_clade	30.7429255364623
117	JDS22-0-L	no	Moderate	hgcI_clade	30.7170813530892
118	JDS28-0-M	no	Poor	hgcI_clade	30.5587030419245
119	JDS30-0-M	no	Moderate	hgcI_clade	30.4123711340206
120	JDS59-0-M	no	Good	hgcI_clade	30.3921568627451
121	JDS08-0-L	no	Good	hgcI_clade	30.3260940883144
122	JDS03-0-R	yes	Good	hgcI_clade	30.2793828557813
123	JDS08-0-M	no	Good	hgcI_clade	30.1622362708508
124	JDS39-0-R	yes	Moderate	hgcI_clade	30.0182609917123
125	JDS13-0-L	no	Good	hgcI_clade	29.5333513855041
126	JDS09-0-L	no	Good	hgcI_clade	29.478390461997
127	JDS15-0-R	no	Good	hgcI_clade	29.45
128	JDS38-0-R	yes	Good	hgcI_clade	29.4458558272467
129	JDS30-0-R	no	Moderate	hgcI_clade	29.4430716593803
130	JDS19-0-L	no	Good	hgcI_clade	29.3943578615111
131	JDS17-0-R	no	Good	hgcI_clade	29.3681168476138
132	JDS31-0-L	no	Good	hgcI_clade	29.1042291042291
133	JDS53-0-M	no	Good	hgcI_clade	29.0985324947589
134	JDS60-0-M	no	Good	hgcI_clade	28.9662909888317
135	JDS14-0-R	yes	Good	hgcI_clade	28.7107776261937
136	JDS17-0-L	no	Good	hgcI_clade	28.6352040816327
137	JDS34-0-L	no	Moderate	hgcI_clade	28.5701800384548
138	JDS17-0-M	no	Good	hgcI_clade	28.5621656670449
139	JDS10-0-M	no	Good	hgcI_clade	28.1867283950617
140	JDS13-0-R	no	Good	hgcI_clade	28.1212574850299
141	JDS02-0-R	no	Good	hgcI_clade	27.9424713824479
142	JDS02-0-M	no	Good	hgcI_clade	27.4231099130009
143	JDS11-0-L	no	Good	hgcI_clade	27.4226956650392
144	JDS11-0-M	no	Good	hgcI_clade	27.4015082105857
145	JDS14-0-L	yes	Good	hgcI_clade	27.3235556275829
146	JDS10-0-R	no	Good	hgcI_clade	27.0797436074161
147	JDS50-0-L	no	Good	hgcI_clade	26.8160853271836
148	JDS11-0-R	no	Good	hgcI_clade	26.7399267399267
149	JDS01-0-M	no	Good	hgcI_clade	26.1649936847703
150	JDS09-4-R	no	Good	hgcI_clade	25.9882731227539
151	JDS08-0-R	no	Good	hgcI_clade	25.9474841547019
152	JDS13-0-M	no	Good	hgcI_clade	25.3021342247364
153	JDS09-0-M	no	Good	hgcI_clade	25.2613847583643
154	JDS09-0-R	no	Good	hgcI_clade	25.2573139542137
155	JDS06-0-L	yes	Moderate	hgcI_clade	24.483687518707
156	JDS09-4-M	no	Good	hgcI_clade	24.3194435154839
157	JDS09-4-L	no	Good	hgcI_clade	24.164856056491
158	JDS06-0-M	yes	Moderate	hgcI_clade	21.3297463489623
159	JDS06-0-R	yes	Moderate	hgcI_clade	20.6264693679989
160	JDS59-0-L	no	Good	hgcI_clade	14.5607280364018
161	JDS67-0-L	no	Good	CL500-29_marine_group	24.0539555231498
162	JDS67-0-R	no	Good	CL500-29_marine_group	24.0416691051677
163	JDS65-0-L	no	Good	CL500-29_marine_group	23.6252815688353
164	JDS68-0-R	no	Good	CL500-29_marine_group	23.5820192986585
165	JDS67-0-M	no	Good	CL500-29_marine_group	22.3449830890643
166	JDS10-0-L	no	Good	CL500-29_marine_group	21.96044921875
167	JDS25-0-L	no	Good	CL500-29_marine_group	21.1415589947466
168	JDS65-0-M	no	Good	CL500-29_marine_group	20.9682782469908
169	JDS62-0-M	no	Good	CL500-29_marine_group	20.419279245044
170	JDS66-0-L	no	Moderate	CL500-29_marine_group	20.3552675678695
171	JDS65-0-R	no	Good	CL500-29_marine_group	20.3303762618538
172	JDS62-0-R	no	Good	CL500-29_marine_group	19.9455704361527
173	JDS15-0-L	no	Good	CL500-29_marine_group	19.9393479909022
174	JDS25-0-R	no	Good	CL500-29_marine_group	19.47065762312
175	JDS68-0-M	no	Good	CL500-29_marine_group	19.3661971830986
176	JDS21-0-L	no	Good	CL500-29_marine_group	19.3124368048534
177	JDS66-0-M	no	Moderate	CL500-29_marine_group	19.2040968739998
178	JDS20-0-R	no	Good	CL500-29_marine_group	19.0461297888976
179	JDS62-0-L	no	Good	CL500-29_marine_group	18.443147858261
180	JDS45-0-R	yes	Moderate	CL500-29_marine_group	18.3057555934253
181	JDS68-0-L	no	Good	CL500-29_marine_group	18.2677165354331
182	JDS22-0-R	no	Moderate	CL500-29_marine_group	17.8683176885693
183	JDS45-0-M	yes	Moderate	CL500-29_marine_group	17.8138826430696
184	JDS46-0-R	yes	Poor	CL500-29_marine_group	17.8019541265332
185	JDS21-0-R	no	Good	CL500-29_marine_group	17.7603036876356
186	JDS10-0-M	no	Good	CL500-29_marine_group	17.662037037037
187	JDS44-0-R	yes	Good	CL500-29_marine_group	17.6005273566249
188	JDS15-0-M	no	Good	CL500-29_marine_group	17.1534348004936
189	JDS46-0-M	yes	Poor	CL500-29_marine_group	17.0797737937673
190	JDS22-0-M	no	Moderate	CL500-29_marine_group	16.9903581267218
191	JDS08-0-L	no	Good	CL500-29_marine_group	16.8886556000262
192	JDS46-0-L	yes	Poor	CL500-29_marine_group	16.8510152152464
193	JDS66-0-R	no	Moderate	CL500-29_marine_group	16.8396441605839
194	JDS36-0-R	no	Good	CL500-29_marine_group	16.8244371967226
195	JDS20-0-M	no	Good	CL500-29_marine_group	16.6732267968196
196	JDS22-0-L	no	Moderate	CL500-29_marine_group	16.6620072686609
197	JDS13-0-R	no	Good	CL500-29_marine_group	16.5868263473054
198	JDS44-0-L	yes	Good	CL500-29_marine_group	16.5054487571936
199	JDS25-0-M	no	Good	CL500-29_marine_group	16.327499660833
200	JDS15-0-R	no	Good	CL500-29_marine_group	16.2214285714286
201	JDS52-0-L	no	Good	CL500-29_marine_group	15.9743225726807
202	JDS11-0-M	no	Good	CL500-29_marine_group	15.9630699837903
203	JDS36-0-L	no	Good	CL500-29_marine_group	15.9462205893848
204	JDS44-0-M	yes	Good	CL500-29_marine_group	15.7593495934959
205	JDS45-0-L	yes	Moderate	CL500-29_marine_group	15.6504807107217
206	JDS21-0-M	no	Good	CL500-29_marine_group	15.6441990917995
207	JDS43-0-M	yes	Good	CL500-29_marine_group	15.6108754606773
208	JDS61-0-L	no	Moderate	CL500-29_marine_group	15.5779773708154
209	JDS43-0-R	yes	Good	CL500-29_marine_group	15.4788585088899
210	JDS04-0-R	no	Good	CL500-29_marine_group	15.4696502746885
211	JDS07-0-L	yes	Good	CL500-29_marine_group	15.3615384615385
212	JDS11-0-R	no	Good	CL500-29_marine_group	15.2646204370342
213	JDS24-0-M	no	Good	CL500-29_marine_group	15.0114867082376
214	JDS10-0-R	no	Good	CL500-29_marine_group	14.9975877041836
215	JDS19-0-M	no	Good	CL500-29_marine_group	14.9828701941378
216	JDS43-0-L	yes	Good	CL500-29_marine_group	14.9803383059734
217	JDS14-0-R	yes	Good	CL500-29_marine_group	14.9317871759891
218	JDS26-0-R	no	Good	CL500-29_marine_group	14.7772458005356
219	JDS07-0-M	yes	Good	CL500-29_marine_group	14.75
220	JDS17-0-M	no	Good	CL500-29_marine_group	14.743070189658
221	JDS61-0-R	no	Moderate	CL500-29_marine_group	14.7019867549669
222	JDS17-0-L	no	Good	CL500-29_marine_group	14.5567602040816
223	JDS14-0-M	yes	Good	CL500-29_marine_group	14.4310506967599
224	JDS36-0-M	no	Good	CL500-29_marine_group	14.349477682811
225	JDS17-0-R	no	Good	CL500-29_marine_group	14.2779036163399
226	JDS09-4-R	no	Good	CL500-29_marine_group	14.2424815585398
227	JDS11-0-L	no	Good	CL500-29_marine_group	14.2328746856044
228	JDS05-0-M	no	Good	CL500-29_marine_group	14.2305266477452
229	JDS24-0-L	no	Good	CL500-29_marine_group	14.0033222591362
230	JDS27-0-L	no	Good	CL500-29_marine_group	13.8652714192283
231	JDS08-0-M	no	Good	CL500-29_marine_group	13.8319750171376
232	JDS24-0-R	no	Good	CL500-29_marine_group	13.8274261887148
233	JDS38-0-M	yes	Good	CL500-29_marine_group	13.8196682650735
234	JDS39-0-M	yes	Moderate	CL500-29_marine_group	13.8073739653875
235	JDS39-0-L	yes	Moderate	CL500-29_marine_group	13.7243612810363
236	JDS14-0-L	yes	Good	CL500-29_marine_group	13.588850174216
237	JDS61-0-M	no	Moderate	CL500-29_marine_group	13.4056219352165
238	JDS26-0-L	no	Good	CL500-29_marine_group	13.3715306198378
239	JDS42-0-M	yes	Poor	CL500-29_marine_group	13.2790459092075
240	JDS19-0-R	no	Good	CL500-29_marine_group	13.1837928894406
241	JDS42-0-L	yes	Poor	CL500-29_marine_group	13.0121692530981
242	JDS20-0-L	no	Good	CL500-29_marine_group	12.8538708199725
243	JDS13-0-M	no	Good	CL500-29_marine_group	12.831061969658
244	JDS40-0-M	yes	Moderate	CL500-29_marine_group	12.7847380410023
245	JDS26-0-M	no	Good	CL500-29_marine_group	12.74557956778
246	JDS27-0-M	no	Good	CL500-29_marine_group	12.6626278677128
247	JDS57-0-L	no	High	CL500-29_marine_group	12.643055053608
248	JDS40-0-L	yes	Moderate	CL500-29_marine_group	12.5905936777178
249	JDS38-0-L	yes	Good	CL500-29_marine_group	12.5203482199731
250	JDS08-0-R	no	Good	CL500-29_marine_group	12.4046048376665
251	JDS40-0-R	yes	Moderate	CL500-29_marine_group	12.280316344464
252	JDS33-0-L	no	Good	CL500-29_marine_group	12.2338942084224
253	JDS52-0-M	no	Good	CL500-29_marine_group	12.2301633605601
254	JDS27-0-R	no	Good	CL500-29_marine_group	12.1349886343766
255	JDS04-0-M	no	Good	CL500-29_marine_group	12.1236828901154
256	JDS55-0-M	no	High	CL500-29_marine_group	12.0568393856753
257	JDS13-0-L	no	Good	CL500-29_marine_group	11.9054066251467
258	JDS47-0-L	no	Good	CL500-29_marine_group	11.7111339148281
259	JDS09-4-L	no	Good	CL500-29_marine_group	11.6988049972841
260	JDS39-0-R	yes	Moderate	CL500-29_marine_group	11.6729877791825
261	JDS09-4-M	no	Good	CL500-29_marine_group	11.6380175239114
262	JDS05-0-R	no	Good	CL500-29_marine_group	11.5330877683221
263	JDS38-0-R	yes	Good	CL500-29_marine_group	11.503651953001
264	JDS34-0-M	no	Moderate	CL500-29_marine_group	11.472602739726
265	JDS03-0-L	yes	Good	CL500-29_marine_group	11.4398027849957
266	JDS49-0-L	no	Good	CL500-29_marine_group	11.4034470629617
267	JDS42-0-R	yes	Poor	CL500-29_marine_group	11.2067279483669
268	JDS09-0-M	no	Good	CL500-29_marine_group	11.1988847583643
269	JDS07-0-R	yes	Good	CL500-29_marine_group	11.1958865483496
270	JDS55-0-L	no	High	CL500-29_marine_group	11.1819858592069
271	JDS34-0-R	no	Moderate	CL500-29_marine_group	11.0094212651413
272	JDS57-0-M	no	High	CL500-29_marine_group	11.0078900483584
273	JDS09-0-L	no	Good	CL500-29_marine_group	10.8718330849478
274	JDS05-0-L	no	Good	CL500-29_marine_group	10.8643312868665
275	JDS53-0-L	no	Good	CL500-29_marine_group	10.8273980906198
276	JDS49-0-M	no	Good	CL500-29_marine_group	10.816908885792
277	JDS33-0-R	no	Good	CL500-29_marine_group	10.6916707257672
278	JDS06-0-L	yes	Moderate	CL500-29_marine_group	10.5357677342113
279	JDS33-0-M	no	Good	CL500-29_marine_group	10.4687640046608
280	JDS09-0-R	no	Good	CL500-29_marine_group	10.2488927702576
281	JDS31-0-L	no	Good	CL500-29_marine_group	10.1676101676102
282	JDS60-0-L	no	Good	CL500-29_marine_group	10.1241843822353
283	JDS60-0-R	no	Good	CL500-29_marine_group	10.0625612421798
284	JDS28-0-L	no	Poor	CL500-29_marine_group	10.0452577725305
285	JDS30-0-R	no	Moderate	CL500-29_marine_group	9.98859532408287
286	JDS30-0-L	no	Moderate	CL500-29_marine_group	9.88932158229145
287	JDS04-0-L	no	Good	CL500-29_marine_group	9.8002334933195
288	JDS28-0-M	no	Poor	CL500-29_marine_group	9.73590168221041
289	JDS32-0-L	no	Bad	CL500-29_marine_group	9.68253968253968
290	JDS59-0-M	no	Good	CL500-29_marine_group	9.64052287581699
291	JDS60-0-M	no	Good	CL500-29_marine_group	9.61803253608037
292	JDS53-0-M	no	Good	CL500-29_marine_group	9.54297693920335
293	JDS59-0-R	no	Good	CL500-29_marine_group	9.48976520168573
294	JDS02-0-M	no	Good	CL500-29_marine_group	9.47187844626884
295	JDS57-0-R	no	High	CL500-29_marine_group	9.4110891341798
296	JDS03-0-M	yes	Good	CL500-29_marine_group	9.39445387662705
297	JDS30-0-M	no	Moderate	CL500-29_marine_group	9.37782600831977
298	JDS28-0-R	no	Poor	CL500-29_marine_group	9.34265010351967
299	JDS47-0-M	no	Good	CL500-29_marine_group	9.32988072818581
300	JDS03-0-R	yes	Good	CL500-29_marine_group	9.25716328111038
301	JDS32-0-M	no	Bad	CL500-29_marine_group	8.97132874319186
302	JDS49-0-R	no	Good	CL500-29_marine_group	8.93183598850875
303	JDS50-0-R	no	Good	CL500-29_marine_group	8.86612232321676
304	JDS53-0-R	no	Good	CL500-29_marine_group	8.84339383706205
305	JDS32-0-R	no	Bad	CL500-29_marine_group	8.84047533309327
306	JDS02-0-R	no	Good	CL500-29_marine_group	8.77604931024362
307	JDS02-0-L	no	Good	CL500-29_marine_group	8.7164637749675
308	JDS34-0-L	no	Moderate	CL500-29_marine_group	8.7047718930257
309	JDS50-0-M	no	Good	CL500-29_marine_group	8.66721740327688
310	JDS47-0-R	no	Good	CL500-29_marine_group	8.61525229357798
311	JDS06-0-R	yes	Moderate	CL500-29_marine_group	8.57419444060296
312	JDS31-0-R	no	Good	CL500-29_marine_group	8.39709077170114
313	JDS31-0-M	no	Good	CL500-29_marine_group	8.34218916046759
314	JDS06-0-M	yes	Moderate	CL500-29_marine_group	7.615936459134
315	JDS55-0-R	no	High	CL500-29_marine_group	7.59931928877413
316	JDS52-0-R	no	Good	CL500-29_marine_group	7.55533262273497
317	JDS50-0-L	no	Good	CL500-29_marine_group	6.96166042087057
318	JDS19-0-L	no	Good	CL500-29_marine_group	5.89859932925626
319	JDS59-0-L	no	Good	CL500-29_marine_group	3.85602613464007
320	JDS01-0-M	no	Good	CL500-29_marine_group	1.98098783487336
321	JDS01-0-M	no	Good	Flavobacterium	15.3426843049924
322	JDS53-0-R	no	Good	Flavobacterium	14.4575770367244
323	JDS06-0-M	yes	Moderate	Flavobacterium	14.405585447092
324	JDS06-0-R	yes	Moderate	Flavobacterium	13.9952980224035
325	JDS57-0-R	no	High	Flavobacterium	12.9968736042876
326	JDS52-0-R	no	Good	Flavobacterium	12.7907705812277
327	JDS55-0-R	no	High	Flavobacterium	12.622498679655
328	JDS09-4-L	no	Good	Flavobacterium	12.1333514394351
329	JDS09-4-M	no	Good	Flavobacterium	11.6915256504582
330	JDS60-0-R	no	Good	Flavobacterium	10.4092861988392
331	JDS09-4-R	no	Good	Flavobacterium	9.28693020616607
332	JDS59-0-M	no	Good	Flavobacterium	8.90522875816993
333	JDS06-0-L	yes	Moderate	Flavobacterium	8.84465728823706
334	JDS13-0-M	no	Good	Flavobacterium	8.81331961943944
335	JDS08-0-R	no	Good	Flavobacterium	7.50226361402147
336	JDS59-0-R	no	Good	Flavobacterium	7.41270319084889
337	JDS39-0-R	yes	Moderate	Flavobacterium	7.25523247647141
338	JDS09-0-R	no	Good	Flavobacterium	6.83051587549124
339	JDS10-0-R	no	Good	Flavobacterium	6.67861327451926
340	JDS09-0-M	no	Good	Flavobacterium	6.60432156133829
341	JDS38-0-R	yes	Good	Flavobacterium	6.52588123213719
342	JDS14-0-L	yes	Good	Flavobacterium	6.16643707965319
343	JDS02-0-R	no	Good	Flavobacterium	6.08746697974758
344	JDS11-0-L	no	Good	Flavobacterium	5.90324012427874
345	JDS02-0-M	no	Good	Flavobacterium	5.88775885308173
346	JDS50-0-R	no	Good	Flavobacterium	5.86966569095671
347	JDS07-0-R	yes	Good	Flavobacterium	5.83844750373196
348	JDS50-0-L	no	Good	Flavobacterium	5.82300374747766
349	JDS10-0-M	no	Good	Flavobacterium	5.8179012345679
350	JDS11-0-R	no	Good	Flavobacterium	5.77870405456612
351	JDS13-0-R	no	Good	Flavobacterium	5.23203592814371
352	JDS02-0-L	no	Good	Flavobacterium	5.14714572745538
353	JDS40-0-R	yes	Moderate	Flavobacterium	5.05272407732865
354	JDS11-0-M	no	Good	Flavobacterium	5.04616252026217
355	JDS60-0-M	no	Good	Flavobacterium	5.02830333010352
356	JDS14-0-R	yes	Good	Flavobacterium	5.01364256480218
357	JDS09-0-L	no	Good	Flavobacterium	4.98509687034277
358	JDS13-0-L	no	Good	Flavobacterium	4.81992959653398
359	JDS14-0-M	yes	Good	Flavobacterium	4.69351115670685
360	JDS08-0-M	no	Good	Flavobacterium	4.6842866935791
361	JDS08-0-L	no	Good	Flavobacterium	4.52726199068303
362	JDS57-0-M	no	High	Flavobacterium	4.51132603715958
363	JDS59-0-L	no	Good	Flavobacterium	4.43355501108389
364	JDS10-0-L	no	Good	Flavobacterium	4.40673828125
365	JDS20-0-L	no	Good	Flavobacterium	4.33348602840128
366	JDS39-0-M	yes	Moderate	Flavobacterium	4.31903686982694
367	JDS42-0-R	yes	Poor	Flavobacterium	4.21800638894322
368	JDS38-0-L	yes	Good	Flavobacterium	3.97763465213391
369	JDS38-0-M	yes	Good	Flavobacterium	3.90692555616697
370	JDS25-0-L	no	Good	Flavobacterium	3.89748686639216
371	JDS33-0-R	no	Good	Flavobacterium	3.89673648319532
372	JDS19-0-M	no	Good	Flavobacterium	3.80662352493338
373	JDS15-0-R	no	Good	Flavobacterium	3.77857142857143
374	JDS60-0-L	no	Good	Flavobacterium	3.73956360064548
375	JDS34-0-R	no	Moderate	Flavobacterium	3.39165545087483
376	JDS17-0-R	no	Good	Flavobacterium	3.38201983910021
377	JDS07-0-L	yes	Good	Flavobacterium	3.36153846153846
378	JDS57-0-L	no	High	Flavobacterium	3.28876039031442
379	JDS19-0-R	no	Good	Flavobacterium	3.21837042290983
380	JDS34-0-L	no	Moderate	Flavobacterium	3.19000174794616
381	JDS26-0-R	no	Good	Flavobacterium	3.18104357705104
382	JDS17-0-M	no	Good	Flavobacterium	3.1447560382558
383	JDS07-0-M	yes	Good	Flavobacterium	3.13709677419355
384	JDS05-0-R	no	Good	Flavobacterium	3.1309538930522
385	JDS03-0-M	yes	Good	Flavobacterium	3.11262026032824
386	JDS39-0-L	yes	Moderate	Flavobacterium	3.08024469233537
387	JDS40-0-M	yes	Moderate	Flavobacterium	3.04669703872437
388	JDS17-0-L	no	Good	Flavobacterium	3.02933673469388
389	JDS24-0-R	no	Good	Flavobacterium	2.99280382002825
390	JDS03-0-R	yes	Good	Flavobacterium	2.97253827366414
391	JDS04-0-M	no	Good	Flavobacterium	2.96036126442549
392	JDS42-0-M	yes	Poor	Flavobacterium	2.94306232367274
393	JDS03-0-L	yes	Good	Flavobacterium	2.93157438870011
394	JDS61-0-R	no	Moderate	Flavobacterium	2.92784942488672
395	JDS22-0-M	no	Moderate	Flavobacterium	2.87190082644628
396	JDS05-0-L	no	Good	Flavobacterium	2.86505356927892
397	JDS24-0-M	no	Good	Flavobacterium	2.84870364292747
398	JDS22-0-R	no	Moderate	Flavobacterium	2.83602955861793
399	JDS15-0-M	no	Good	Flavobacterium	2.80405868641163
400	JDS61-0-M	no	Moderate	Flavobacterium	2.79024794530009
401	JDS04-0-L	no	Good	Flavobacterium	2.78894798287716
402	JDS61-0-L	no	Moderate	Flavobacterium	2.77032544033594
403	JDS22-0-L	no	Moderate	Flavobacterium	2.76069331842326
404	JDS20-0-M	no	Good	Flavobacterium	2.73951035188538
405	JDS15-0-L	no	Good	Flavobacterium	2.72244813563995
406	JDS20-0-R	no	Good	Flavobacterium	2.72087568412823
407	JDS32-0-R	no	Bad	Flavobacterium	2.70075621173929
408	JDS31-0-M	no	Good	Flavobacterium	2.68862911795962
409	JDS34-0-M	no	Moderate	Flavobacterium	2.62200342465753
410	JDS53-0-M	no	Good	Flavobacterium	2.61635220125786
411	JDS32-0-M	no	Bad	Flavobacterium	2.58966190525126
412	JDS21-0-M	no	Good	Flavobacterium	2.57323479654528
413	JDS30-0-R	no	Moderate	Flavobacterium	2.53754039156054
414	JDS55-0-M	no	High	Flavobacterium	2.5261949189034
415	JDS24-0-L	no	Good	Flavobacterium	2.51661129568106
416	JDS55-0-L	no	High	Flavobacterium	2.48232400860744
417	JDS42-0-L	yes	Poor	Flavobacterium	2.46734397677794
418	JDS31-0-R	no	Good	Flavobacterium	2.46528761688864
419	JDS33-0-M	no	Good	Flavobacterium	2.43793134355113
420	JDS26-0-M	no	Good	Flavobacterium	2.42305173542895
421	JDS21-0-L	no	Good	Flavobacterium	2.40647118301314
422	JDS43-0-M	yes	Good	Flavobacterium	2.33641610458244
423	JDS43-0-R	yes	Good	Flavobacterium	2.32332287464515
424	JDS36-0-R	no	Good	Flavobacterium	2.32280645931111
425	JDS40-0-L	yes	Moderate	Flavobacterium	2.3130300693909
426	JDS19-0-L	no	Good	Flavobacterium	2.27855592819096
427	JDS53-0-L	no	Good	Flavobacterium	2.2200333383846
428	JDS21-0-R	no	Good	Flavobacterium	2.17597613882863
429	JDS04-0-R	no	Good	Flavobacterium	2.17070883022913
430	JDS30-0-M	no	Moderate	Flavobacterium	2.15228793633568
431	JDS32-0-L	no	Bad	Flavobacterium	2.12698412698413
432	JDS33-0-L	no	Good	Flavobacterium	2.11955006042577
433	JDS05-0-M	no	Good	Flavobacterium	2.11289813938821
434	JDS36-0-M	no	Good	Flavobacterium	2.10826210826211
435	JDS27-0-R	no	Good	Flavobacterium	1.95838433292534
436	JDS62-0-L	no	Good	Flavobacterium	1.93539205920023
437	JDS25-0-R	no	Good	Flavobacterium	1.93158360365674
438	JDS26-0-L	no	Good	Flavobacterium	1.86769848947094
439	JDS65-0-M	no	Good	Flavobacterium	1.8620735519053
440	JDS30-0-L	no	Moderate	Flavobacterium	1.84464029514245
441	JDS52-0-L	no	Good	Flavobacterium	1.8147027961237
442	JDS62-0-M	no	Good	Flavobacterium	1.81138767496358
443	JDS43-0-L	yes	Good	Flavobacterium	1.8038824043443
444	JDS27-0-L	no	Good	Flavobacterium	1.75495966862873
445	JDS62-0-R	no	Good	Flavobacterium	1.74747547088735
446	JDS25-0-M	no	Good	Flavobacterium	1.72296838963506
447	JDS44-0-M	yes	Good	Flavobacterium	1.71707317073171
448	JDS44-0-R	yes	Good	Flavobacterium	1.6919358382773
449	JDS28-0-R	no	Poor	Flavobacterium	1.66494133885438
450	JDS31-0-L	no	Good	Flavobacterium	1.63170163170163
451	JDS28-0-M	no	Poor	Flavobacterium	1.58633312995729
452	JDS65-0-R	no	Good	Flavobacterium	1.57846436219027
453	JDS28-0-L	no	Poor	Flavobacterium	1.56434474616293
454	JDS52-0-M	no	Good	Flavobacterium	1.56067677946324
455	JDS27-0-M	no	Good	Flavobacterium	1.47978945277585
456	JDS44-0-L	yes	Good	Flavobacterium	1.45096118525774
457	JDS36-0-L	no	Good	Flavobacterium	1.42265301336669
458	JDS68-0-M	no	Good	Flavobacterium	1.18209255533199
459	JDS65-0-L	no	Good	Flavobacterium	1.13952563932688
460	JDS67-0-R	no	Good	Flavobacterium	1.11780886053725
461	JDS68-0-L	no	Good	Flavobacterium	1.10866141732283
462	JDS68-0-R	no	Good	Flavobacterium	0.97670040009414
463	JDS67-0-M	no	Good	Flavobacterium	0.962044344231492
464	JDS50-0-M	no	Good	Flavobacterium	0.846757538207352
465	JDS67-0-L	no	Good	Flavobacterium	0.794750273423259
466	JDS49-0-R	no	Good	Flavobacterium	0.750848785583703
467	JDS66-0-R	no	Moderate	Flavobacterium	0.581660583941606
468	JDS66-0-M	no	Moderate	Flavobacterium	0.448095593726662
469	JDS47-0-R	no	Good	Flavobacterium	0.408543577981651
470	JDS46-0-R	yes	Poor	Flavobacterium	0.388053495946227
471	JDS47-0-L	no	Good	Flavobacterium	0.314263724987173
472	JDS66-0-L	no	Moderate	Flavobacterium	0.256954530220087
473	JDS49-0-L	no	Good	Flavobacterium	0.24621878297573
474	JDS49-0-M	no	Good	Flavobacterium	0.232264914725596
475	JDS45-0-L	yes	Moderate	Flavobacterium	0.225142996227334
476	JDS45-0-M	yes	Moderate	Flavobacterium	0.203089867266265
477	JDS45-0-R	yes	Moderate	Flavobacterium	0.192402836567533
478	JDS46-0-M	yes	Poor	Flavobacterium	0.174467573095897
479	JDS47-0-M	no	Good	Flavobacterium	0.17263025737602
480	JDS46-0-L	yes	Poor	Flavobacterium	0.166173339564834
481	JDS09-0-R	no	Good	Limnohabitans	12.3635456303412
482	JDS01-0-M	no	Good	Limnohabitans	12.3379645017616
483	JDS50-0-L	no	Good	Limnohabitans	11.5955606803113
484	JDS14-0-R	yes	Good	Limnohabitans	10.7912687585266
485	JDS03-0-M	yes	Good	Limnohabitans	10.4778074217803
486	JDS39-0-R	yes	Moderate	Limnohabitans	10.4157887343728
487	JDS03-0-R	yes	Good	Limnohabitans	10.1864538035385
488	JDS02-0-M	no	Good	Limnohabitans	9.63117265041049
489	JDS24-0-R	no	Good	Limnohabitans	9.46936579460623
490	JDS02-0-R	no	Good	Limnohabitans	9.38655708834752
491	JDS06-0-L	yes	Moderate	Limnohabitans	9.27865908410656
492	JDS09-4-R	no	Good	Limnohabitans	9.20181577454133
493	JDS30-0-R	no	Moderate	Limnohabitans	9.19026800988405
494	JDS13-0-L	no	Good	Limnohabitans	9.10732015524867
495	JDS09-0-M	no	Good	Limnohabitans	9.02648698884758
496	JDS13-0-R	no	Good	Limnohabitans	8.98952095808383
497	JDS30-0-M	no	Moderate	Limnohabitans	8.98896726351962
498	JDS07-0-R	yes	Good	Limnohabitans	8.97329573726986
499	JDS11-0-R	no	Good	Limnohabitans	8.87331059744853
500	JDS06-0-M	yes	Moderate	Limnohabitans	8.78811170894184
501	JDS08-0-R	no	Good	Limnohabitans	8.78282240331134
502	JDS09-4-M	no	Good	Limnohabitans	8.76864423784362
503	JDS38-0-L	yes	Good	Limnohabitans	8.69842168589426
504	JDS14-0-M	yes	Good	Limnohabitans	8.59194665298795
505	JDS07-0-M	yes	Good	Limnohabitans	8.54032258064516
506	JDS09-4-L	no	Good	Limnohabitans	8.53476371537208
507	JDS31-0-R	no	Good	Limnohabitans	8.50099178237461
508	JDS07-0-L	yes	Good	Limnohabitans	8.48461538461538
509	JDS34-0-L	no	Moderate	Limnohabitans	8.46879916098584
510	JDS31-0-M	no	Good	Limnohabitans	8.39532412327311
511	JDS26-0-L	no	Good	Limnohabitans	8.39348165786145
512	JDS11-0-M	no	Good	Limnohabitans	8.38677849037987
513	JDS08-0-M	no	Good	Limnohabitans	8.35554878513215
514	JDS39-0-M	yes	Moderate	Limnohabitans	8.31452219714071
515	JDS04-0-L	no	Good	Limnohabitans	8.26955506550785
516	JDS03-0-L	yes	Good	Limnohabitans	8.20840828836032
517	JDS13-0-M	no	Good	Limnohabitans	8.19619439444587
518	JDS24-0-M	no	Good	Limnohabitans	8.19166393173613
519	JDS02-0-L	no	Good	Limnohabitans	8.06051294173266
520	JDS10-0-R	no	Good	Limnohabitans	8.00192983665311
521	JDS39-0-L	yes	Moderate	Limnohabitans	7.99568189996402
522	JDS11-0-L	no	Good	Limnohabitans	7.95235981654091
523	JDS06-0-R	yes	Moderate	Limnohabitans	7.90347116581386
524	JDS30-0-L	no	Moderate	Limnohabitans	7.86021725763476
525	JDS24-0-L	no	Good	Limnohabitans	7.8156146179402
526	JDS32-0-L	no	Bad	Limnohabitans	7.78835978835979
527	JDS55-0-L	no	High	Limnohabitans	7.78512142637565
528	JDS09-0-L	no	Good	Limnohabitans	7.75707898658718
529	JDS33-0-R	no	Good	Limnohabitans	7.66358175028414
530	JDS38-0-M	yes	Good	Limnohabitans	7.64090873359013
531	JDS26-0-M	no	Good	Limnohabitans	7.58840864440079
532	JDS05-0-M	no	Good	Limnohabitans	7.5843582466099
533	JDS34-0-R	no	Moderate	Limnohabitans	7.5818752803948
534	JDS38-0-R	yes	Good	Limnohabitans	7.56589393458241
535	JDS04-0-M	no	Good	Limnohabitans	7.47616658304064
536	JDS26-0-R	no	Good	Limnohabitans	7.47382942465309
537	JDS14-0-L	yes	Good	Limnohabitans	7.40620695243497
538	JDS10-0-M	no	Good	Limnohabitans	7.39969135802469
539	JDS32-0-M	no	Bad	Limnohabitans	7.34765183434385
540	JDS15-0-R	no	Good	Limnohabitans	7.32857142857143
541	JDS32-0-R	no	Bad	Limnohabitans	7.32805185451927
542	JDS31-0-L	no	Good	Limnohabitans	7.29270729270729
543	JDS33-0-L	no	Good	Limnohabitans	7.26968485637259
544	JDS27-0-R	no	Good	Limnohabitans	7.21279944046162
545	JDS05-0-R	no	Good	Limnohabitans	7.15102248190017
546	JDS34-0-M	no	Moderate	Limnohabitans	7.12756849315068
547	JDS33-0-M	no	Good	Limnohabitans	7.01801559559021
548	JDS28-0-L	no	Poor	Limnohabitans	7.01495474222747
549	JDS05-0-L	no	Good	Limnohabitans	7.01215842060912
550	JDS42-0-R	yes	Poor	Limnohabitans	6.89745094204316
551	JDS27-0-M	no	Good	Limnohabitans	6.87257920349588
552	JDS19-0-R	no	Good	Limnohabitans	6.82684635162692
553	JDS17-0-M	no	Good	Limnohabitans	6.78391959798995
554	JDS28-0-M	no	Poor	Limnohabitans	6.78113832476249
555	JDS60-0-L	no	Good	Limnohabitans	6.74244018803059
556	JDS17-0-R	no	Good	Limnohabitans	6.73279700070296
557	JDS40-0-L	yes	Moderate	Limnohabitans	6.72320740169622
558	JDS25-0-R	no	Good	Limnohabitans	6.67944559127101
559	JDS57-0-L	no	High	Limnohabitans	6.54138055655945
560	JDS42-0-M	yes	Poor	Limnohabitans	6.53372659656322
561	JDS28-0-R	no	Poor	Limnohabitans	6.53036576949621
562	JDS42-0-L	yes	Poor	Limnohabitans	6.51445796583678
563	JDS19-0-L	no	Good	Limnohabitans	6.51015979483133
564	JDS17-0-L	no	Good	Limnohabitans	6.49713010204082
565	JDS55-0-R	no	High	Limnohabitans	6.41394284372983
566	JDS59-0-M	no	Good	Limnohabitans	6.38422035480859
567	JDS22-0-L	no	Moderate	Limnohabitans	6.3810455689125
568	JDS40-0-M	yes	Moderate	Limnohabitans	6.36864085041762
569	JDS40-0-R	yes	Moderate	Limnohabitans	6.2390158172232
570	JDS21-0-M	no	Good	Limnohabitans	6.2149407888879
571	JDS08-0-L	no	Good	Limnohabitans	6.16757430614789
572	JDS27-0-L	no	Good	Limnohabitans	6.01700457815566
573	JDS20-0-L	no	Good	Limnohabitans	6.01007787448465
574	JDS59-0-R	no	Good	Limnohabitans	5.99789283564118
575	JDS25-0-M	no	Good	Limnohabitans	5.96255596255596
576	JDS36-0-M	no	Good	Limnohabitans	5.91642924976258
577	JDS15-0-M	no	Good	Limnohabitans	5.84121760592349
578	JDS19-0-M	no	Good	Limnohabitans	5.74038827559954
579	JDS21-0-L	no	Good	Limnohabitans	5.63532187394675
580	JDS22-0-M	no	Moderate	Limnohabitans	5.58539944903581
581	JDS20-0-M	no	Good	Limnohabitans	5.55774226560655
582	JDS10-0-L	no	Good	Limnohabitans	5.55419921875
583	JDS43-0-M	yes	Good	Limnohabitans	5.54203462902441
584	JDS43-0-R	yes	Good	Limnohabitans	5.49828178694158
585	JDS04-0-R	no	Good	Limnohabitans	5.48036982446737
586	JDS57-0-M	no	High	Limnohabitans	5.4530414863833
587	JDS60-0-M	no	Good	Limnohabitans	5.44647865775919
588	JDS36-0-L	no	Good	Limnohabitans	5.41702493551161
589	JDS62-0-L	no	Good	Limnohabitans	5.40771310658887
590	JDS43-0-L	yes	Good	Limnohabitans	5.32426190624805
591	JDS47-0-R	no	Good	Limnohabitans	5.31823394495413
592	JDS49-0-L	no	Good	Limnohabitans	5.28315160042209
593	JDS15-0-L	no	Good	Limnohabitans	5.25191260596871
594	JDS22-0-R	no	Moderate	Limnohabitans	5.16610079222422
595	JDS21-0-R	no	Good	Limnohabitans	5.11795010845987
596	JDS61-0-M	no	Moderate	Limnohabitans	5.09013053387665
597	JDS52-0-M	no	Good	Limnohabitans	5.06126021003501
598	JDS49-0-R	no	Good	Limnohabitans	5.0600679028467
599	JDS50-0-R	no	Good	Limnohabitans	5.05315051609921
600	JDS55-0-M	no	High	Limnohabitans	4.97344624659107
601	JDS61-0-L	no	Moderate	Limnohabitans	4.93992767992535
602	JDS50-0-M	no	Good	Limnohabitans	4.86025058515765
603	JDS61-0-R	no	Moderate	Limnohabitans	4.8448936911816
604	JDS20-0-R	no	Good	Limnohabitans	4.83189992181392
605	JDS53-0-L	no	Good	Limnohabitans	4.76587361721473
606	JDS47-0-M	no	Good	Limnohabitans	4.64532328939109
607	JDS25-0-L	no	Good	Limnohabitans	4.64290785176771
608	JDS53-0-M	no	Good	Limnohabitans	4.56184486373166
609	JDS36-0-R	no	Good	Limnohabitans	4.43878768594384
610	JDS52-0-L	no	Good	Limnohabitans	4.34541077711252
611	JDS60-0-R	no	Good	Limnohabitans	4.28129946483757
612	JDS67-0-R	no	Good	Limnohabitans	4.27225376016855
613	JDS62-0-M	no	Good	Limnohabitans	4.19279245044018
614	JDS67-0-L	no	Good	Limnohabitans	4.1924899744805
615	JDS53-0-R	no	Good	Limnohabitans	4.17194315463627
616	JDS44-0-M	yes	Good	Limnohabitans	4.15609756097561
617	JDS49-0-M	no	Good	Limnohabitans	3.88877828654854
618	JDS67-0-M	no	Good	Limnohabitans	3.86320931980458
619	JDS68-0-L	no	Good	Limnohabitans	3.86141732283465
620	JDS44-0-R	yes	Good	Limnohabitans	3.8306599282209
621	JDS68-0-M	no	Good	Limnohabitans	3.80617035546613
622	JDS52-0-R	no	Good	Limnohabitans	3.73691140510377
623	JDS65-0-R	no	Good	Limnohabitans	3.72591006423983
624	JDS47-0-L	no	Good	Limnohabitans	3.67496151872755
625	JDS57-0-R	no	High	Limnohabitans	3.58578447010783
626	JDS44-0-L	yes	Good	Limnohabitans	3.55699767356434
627	JDS65-0-L	no	Good	Limnohabitans	3.53782960116603
628	JDS65-0-M	no	Good	Limnohabitans	3.37168318148567
629	JDS68-0-R	no	Good	Limnohabitans	3.13603200753118
630	JDS62-0-R	no	Good	Limnohabitans	3.01511136575235
631	JDS45-0-M	yes	Moderate	Limnohabitans	2.69094074127802
632	JDS45-0-L	yes	Moderate	Limnohabitans	2.54350736278447
633	JDS45-0-R	yes	Moderate	Limnohabitans	2.16590621736023
634	JDS66-0-R	no	Moderate	Limnohabitans	2.15556569343066
635	JDS66-0-M	no	Moderate	Limnohabitans	2.1497919556172
636	JDS46-0-L	yes	Poor	Limnohabitans	2.10832424572883
637	JDS46-0-R	yes	Poor	Limnohabitans	1.82939505231793
638	JDS59-0-L	no	Good	Limnohabitans	1.80842375452106
639	JDS66-0-L	no	Moderate	Limnohabitans	1.58641492570663
640	JDS46-0-M	yes	Poor	Limnohabitans	1.50403080255084
641	JDS50-0-M	no	Good	Candidatus_Methylopumilus	9.30744871265317
642	JDS50-0-R	no	Good	Candidatus_Methylopumilus	9.16653828377754
643	JDS49-0-M	no	Good	Candidatus_Methylopumilus	8.56725728316411
644	JDS52-0-R	no	Good	Candidatus_Methylopumilus	7.68700231989467
645	JDS49-0-R	no	Good	Candidatus_Methylopumilus	7.6782449725777
646	JDS47-0-R	no	Good	Candidatus_Methylopumilus	7.59747706422018
647	JDS47-0-M	no	Good	Candidatus_Methylopumilus	7.42310106716886
648	JDS60-0-R	no	Good	Candidatus_Methylopumilus	7.38674907665637
649	JDS49-0-L	no	Good	Candidatus_Methylopumilus	7.27400633134013
650	JDS59-0-M	no	Good	Candidatus_Methylopumilus	7.07282913165266
651	JDS57-0-R	no	High	Candidatus_Methylopumilus	7.0503413513686
652	JDS55-0-R	no	High	Candidatus_Methylopumilus	6.91860806290711
653	JDS46-0-M	yes	Poor	Candidatus_Methylopumilus	6.85838045963181
654	JDS47-0-L	no	Good	Candidatus_Methylopumilus	6.42637249871729
655	JDS46-0-L	yes	Poor	Candidatus_Methylopumilus	6.38728773952329
656	JDS52-0-M	no	Good	Candidatus_Methylopumilus	6.30105017502917
657	JDS46-0-R	yes	Poor	Candidatus_Methylopumilus	6.22271498856628
658	JDS57-0-M	no	High	Candidatus_Methylopumilus	6.16569101552558
659	JDS59-0-R	no	Good	Candidatus_Methylopumilus	5.86243226971704
660	JDS52-0-L	no	Good	Candidatus_Methylopumilus	5.38855626195914
661	JDS53-0-M	no	Good	Candidatus_Methylopumilus	5.29979035639413
662	JDS45-0-L	yes	Moderate	Candidatus_Methylopumilus	5.00791042959718
663	JDS53-0-R	no	Good	Candidatus_Methylopumilus	4.84029829745322
664	JDS53-0-L	no	Good	Candidatus_Methylopumilus	4.47037429913623
665	JDS45-0-R	yes	Moderate	Candidatus_Methylopumilus	4.41976801715134
666	JDS60-0-M	no	Good	Candidatus_Methylopumilus	4.41123973685553
667	JDS45-0-M	yes	Moderate	Candidatus_Methylopumilus	4.35917893667948
668	JDS55-0-M	no	High	Candidatus_Methylopumilus	4.3347208267547
669	JDS60-0-L	no	Good	Candidatus_Methylopumilus	4.10439907387918
670	JDS61-0-R	no	Moderate	Candidatus_Methylopumilus	3.98745207389334
671	JDS50-0-L	no	Good	Candidatus_Methylopumilus	3.84837128855578
672	JDS61-0-M	no	Moderate	Candidatus_Methylopumilus	3.750258995787
673	JDS61-0-L	no	Moderate	Candidatus_Methylopumilus	3.69765542983786
674	JDS57-0-L	no	High	Candidatus_Methylopumilus	3.67425611372124
675	JDS44-0-R	yes	Good	Candidatus_Methylopumilus	3.6695231817183
676	JDS55-0-L	no	High	Candidatus_Methylopumilus	3.59667998770366
677	JDS68-0-M	no	Good	Candidatus_Methylopumilus	3.420523138833
678	JDS68-0-L	no	Good	Candidatus_Methylopumilus	3.33858267716535
679	JDS43-0-M	yes	Good	Candidatus_Methylopumilus	3.33773729226062
680	JDS24-0-L	no	Good	Candidatus_Methylopumilus	3.32225913621263
681	JDS62-0-M	no	Good	Candidatus_Methylopumilus	3.29976565963646
682	JDS44-0-L	yes	Good	Candidatus_Methylopumilus	3.27537651524428
683	JDS44-0-M	yes	Good	Candidatus_Methylopumilus	3.2520325203252
684	JDS27-0-R	no	Good	Candidatus_Methylopumilus	3.23483126420703
685	JDS42-0-L	yes	Poor	Candidatus_Methylopumilus	3.20419783409624
686	JDS43-0-L	yes	Good	Candidatus_Methylopumilus	3.19580550527433
687	JDS26-0-L	no	Good	Candidatus_Methylopumilus	3.14755562169804
688	JDS26-0-M	no	Good	Candidatus_Methylopumilus	3.1434184675835
689	JDS42-0-R	yes	Poor	Candidatus_Methylopumilus	3.02496903318339
690	JDS62-0-R	no	Good	Candidatus_Methylopumilus	3.00794958103559
691	JDS43-0-R	yes	Good	Candidatus_Methylopumilus	2.94337367398775
692	JDS67-0-R	no	Good	Candidatus_Methylopumilus	2.91449640077252
693	JDS26-0-R	no	Good	Candidatus_Methylopumilus	2.91325164326868
694	JDS21-0-L	no	Good	Candidatus_Methylopumilus	2.89180990899899
695	JDS27-0-M	no	Good	Candidatus_Methylopumilus	2.81060681299037
696	JDS65-0-M	no	Good	Candidatus_Methylopumilus	2.7798098024872
697	JDS22-0-L	no	Moderate	Candidatus_Methylopumilus	2.76768241543193
698	JDS24-0-R	no	Good	Candidatus_Methylopumilus	2.7641401573744
699	JDS42-0-M	yes	Poor	Candidatus_Methylopumilus	2.7507053090536
700	JDS25-0-M	no	Good	Candidatus_Methylopumilus	2.74046940713607
701	JDS65-0-R	no	Good	Candidatus_Methylopumilus	2.72866319975528
702	JDS28-0-R	no	Poor	Candidatus_Methylopumilus	2.7087646652864
703	JDS27-0-L	no	Good	Candidatus_Methylopumilus	2.6923915413124
704	JDS67-0-M	no	Good	Candidatus_Methylopumilus	2.69071777527245
705	JDS21-0-R	no	Good	Candidatus_Methylopumilus	2.67760303687636
706	JDS67-0-L	no	Good	Candidatus_Methylopumilus	2.66861100984324
707	JDS28-0-M	no	Poor	Candidatus_Methylopumilus	2.6496992939946
708	JDS25-0-R	no	Good	Candidatus_Methylopumilus	2.63196697139487
709	JDS62-0-L	no	Good	Candidatus_Methylopumilus	2.60424078554148
710	JDS40-0-M	yes	Moderate	Candidatus_Methylopumilus	2.60060744115414
711	JDS25-0-L	no	Good	Candidatus_Methylopumilus	2.56992758767571
712	JDS22-0-R	no	Moderate	Candidatus_Methylopumilus	2.52979162505825
713	JDS28-0-L	no	Poor	Candidatus_Methylopumilus	2.51869342778434
714	JDS24-0-M	no	Good	Candidatus_Methylopumilus	2.50738431243846
715	JDS65-0-L	no	Good	Candidatus_Methylopumilus	2.34530276931231
716	JDS40-0-L	yes	Moderate	Candidatus_Methylopumilus	2.34387047031611
717	JDS66-0-M	no	Moderate	Candidatus_Methylopumilus	2.29915715352609
718	JDS40-0-R	yes	Moderate	Candidatus_Methylopumilus	2.27738722905682
719	JDS39-0-L	yes	Moderate	Candidatus_Methylopumilus	2.19503418495862
720	JDS66-0-R	no	Moderate	Candidatus_Methylopumilus	2.10994525547445
721	JDS31-0-R	no	Good	Candidatus_Methylopumilus	2.10635685274393
722	JDS39-0-M	yes	Moderate	Candidatus_Methylopumilus	2.09932279909707
723	JDS68-0-R	no	Good	Candidatus_Methylopumilus	2.09461049658743
724	JDS30-0-L	no	Moderate	Candidatus_Methylopumilus	2.05984832957573
725	JDS33-0-R	no	Good	Candidatus_Methylopumilus	2.0539048546842
726	JDS20-0-M	no	Good	Candidatus_Methylopumilus	2.04676060773046
727	JDS30-0-M	no	Moderate	Candidatus_Methylopumilus	2.04376921685657
728	JDS34-0-M	no	Moderate	Candidatus_Methylopumilus	2.01198630136986
729	JDS04-0-L	no	Good	Candidatus_Methylopumilus	1.98469321572188
730	JDS32-0-M	no	Bad	Candidatus_Methylopumilus	1.98335217346624
731	JDS34-0-R	no	Moderate	Candidatus_Methylopumilus	1.97397936294302
732	JDS19-0-R	no	Good	Candidatus_Methylopumilus	1.95939356325915
733	JDS36-0-L	no	Good	Candidatus_Methylopumilus	1.95419369967951
734	JDS38-0-L	yes	Good	Candidatus_Methylopumilus	1.9463514756883
735	JDS32-0-R	no	Bad	Candidatus_Methylopumilus	1.94454447245229
736	JDS38-0-M	yes	Good	Candidatus_Methylopumilus	1.94167125226004
737	JDS20-0-R	no	Good	Candidatus_Methylopumilus	1.93901485535575
738	JDS33-0-M	no	Good	Candidatus_Methylopumilus	1.93600430223178
739	JDS20-0-L	no	Good	Candidatus_Methylopumilus	1.9331195602382
740	JDS21-0-M	no	Good	Candidatus_Methylopumilus	1.93215207906687
741	JDS31-0-M	no	Good	Candidatus_Methylopumilus	1.91285866099894
742	JDS22-0-M	no	Moderate	Candidatus_Methylopumilus	1.8732782369146
743	JDS17-0-M	no	Good	Candidatus_Methylopumilus	1.86415950721349
744	JDS30-0-R	no	Moderate	Candidatus_Methylopumilus	1.82474814674016
745	JDS04-0-R	no	Good	Candidatus_Methylopumilus	1.80892402519094
746	JDS39-0-R	yes	Moderate	Candidatus_Methylopumilus	1.79800533782835
747	JDS04-0-M	no	Good	Candidatus_Methylopumilus	1.78123432012042
748	JDS33-0-L	no	Good	Candidatus_Methylopumilus	1.76629171702147
749	JDS05-0-L	no	Good	Candidatus_Methylopumilus	1.71542072950524
750	JDS05-0-R	no	Good	Candidatus_Methylopumilus	1.71472119903468
751	JDS34-0-L	no	Moderate	Candidatus_Methylopumilus	1.71298723999301
752	JDS38-0-R	yes	Good	Candidatus_Methylopumilus	1.69101302000635
753	JDS19-0-M	no	Good	Candidatus_Methylopumilus	1.64446136277122
754	JDS10-0-M	no	Good	Candidatus_Methylopumilus	1.58179012345679
755	JDS09-0-L	no	Good	Candidatus_Methylopumilus	1.57973174366617
756	JDS17-0-L	no	Good	Candidatus_Methylopumilus	1.57844387755102
757	JDS17-0-R	no	Good	Candidatus_Methylopumilus	1.56213387487308
758	JDS08-0-M	no	Good	Candidatus_Methylopumilus	1.54619544519765
759	JDS11-0-R	no	Good	Candidatus_Methylopumilus	1.5409877478843
760	JDS66-0-L	no	Moderate	Candidatus_Methylopumilus	1.51938330912747
761	JDS19-0-L	no	Good	Candidatus_Methylopumilus	1.50917340698363
762	JDS08-0-R	no	Good	Candidatus_Methylopumilus	1.50692019143707
763	JDS36-0-M	no	Good	Candidatus_Methylopumilus	1.50047483380817
764	JDS32-0-L	no	Bad	Candidatus_Methylopumilus	1.49206349206349
765	JDS11-0-M	no	Good	Candidatus_Methylopumilus	1.48706744661357
766	JDS36-0-R	no	Good	Candidatus_Methylopumilus	1.45573144539018
767	JDS10-0-R	no	Good	Candidatus_Methylopumilus	1.44048521607278
768	JDS09-4-R	no	Good	Candidatus_Methylopumilus	1.43748817855116
769	JDS03-0-R	yes	Good	Candidatus_Methylopumilus	1.3939357836421
770	JDS09-0-M	no	Good	Candidatus_Methylopumilus	1.37662639405204
771	JDS31-0-L	no	Good	Candidatus_Methylopumilus	1.37640137640138
772	JDS05-0-M	no	Good	Candidatus_Methylopumilus	1.37180700094607
773	JDS14-0-M	yes	Good	Candidatus_Methylopumilus	1.35932290330854
774	JDS15-0-M	no	Good	Candidatus_Methylopumilus	1.35746606334842
775	JDS06-0-L	yes	Moderate	Candidatus_Methylopumilus	1.3543849146962
776	JDS59-0-L	no	Good	Candidatus_Methylopumilus	1.34173375335433
777	JDS02-0-M	no	Good	Candidatus_Methylopumilus	1.31111383408896
778	JDS14-0-R	yes	Good	Candidatus_Methylopumilus	1.28922237380628
779	JDS13-0-L	no	Good	Candidatus_Methylopumilus	1.27267803953425
780	JDS13-0-R	no	Good	Candidatus_Methylopumilus	1.27245508982036
781	JDS15-0-L	no	Good	Candidatus_Methylopumilus	1.26817837204494
782	JDS13-0-M	no	Good	Candidatus_Methylopumilus	1.25996400102854
783	JDS11-0-L	no	Good	Candidatus_Methylopumilus	1.25758248261577
784	JDS02-0-R	no	Good	Candidatus_Methylopumilus	1.25036689169357
785	JDS03-0-M	yes	Good	Candidatus_Methylopumilus	1.2450481041313
786	JDS09-0-R	no	Good	Candidatus_Methylopumilus	1.24134489426736
787	JDS03-0-L	yes	Good	Candidatus_Methylopumilus	1.22593110800187
788	JDS14-0-L	yes	Good	Candidatus_Methylopumilus	1.19925451746212
789	JDS07-0-L	yes	Good	Candidatus_Methylopumilus	1.13076923076923
790	JDS15-0-R	no	Good	Candidatus_Methylopumilus	1.05
791	JDS07-0-R	yes	Good	Candidatus_Methylopumilus	1.02006966329408
792	JDS08-0-L	no	Good	Candidatus_Methylopumilus	1.01699363558822
793	JDS02-0-L	no	Good	Candidatus_Methylopumilus	0.898238978844108
794	JDS07-0-M	yes	Good	Candidatus_Methylopumilus	0.862903225806452
795	JDS06-0-R	yes	Moderate	Candidatus_Methylopumilus	0.850504771124326
796	JDS09-4-M	no	Good	Candidatus_Methylopumilus	0.76917931910909
797	JDS09-4-L	no	Good	Candidatus_Methylopumilus	0.719717544812602
798	JDS10-0-L	no	Good	Candidatus_Methylopumilus	0.68359375
799	JDS06-0-M	yes	Moderate	Candidatus_Methylopumilus	0.646938252626185
800	JDS01-0-M	no	Good	Candidatus_Methylopumilus	0.638170577677325
801	JDS04-0-L	no	Good	Sediminibacterium	6.75184848877935
802	JDS24-0-L	no	Good	Sediminibacterium	6.74418604651163
803	JDS24-0-R	no	Good	Sediminibacterium	6.61107001143318
804	JDS05-0-L	no	Good	Sediminibacterium	6.40423739015288
805	JDS04-0-M	no	Good	Sediminibacterium	6.12769693928751
806	JDS22-0-R	no	Moderate	Sediminibacterium	6.01158378270421
807	JDS05-0-R	no	Good	Sediminibacterium	6.00787501587705
808	JDS21-0-L	no	Good	Sediminibacterium	5.97910347152005
809	JDS25-0-R	no	Good	Sediminibacterium	5.92008257151283
810	JDS22-0-L	no	Moderate	Sediminibacterium	5.55633212188985
811	JDS03-0-R	yes	Good	Sediminibacterium	5.36129147554655
812	JDS43-0-M	yes	Good	Sediminibacterium	5.33342604825812
813	JDS24-0-M	no	Good	Sediminibacterium	5.31670495569413
814	JDS42-0-R	yes	Poor	Sediminibacterium	5.30021513788383
815	JDS22-0-M	no	Moderate	Sediminibacterium	5.25482093663912
816	JDS02-0-M	no	Good	Sediminibacterium	5.22607523587796
817	JDS40-0-R	yes	Moderate	Sediminibacterium	5.21382542472173
818	JDS03-0-M	yes	Good	Sediminibacterium	5.20656479909451
819	JDS02-0-R	no	Good	Sediminibacterium	5.13061344291165
820	JDS43-0-L	yes	Good	Sediminibacterium	5.11828225454092
821	JDS42-0-M	yes	Poor	Sediminibacterium	5.11028468838164
822	JDS05-0-M	no	Good	Sediminibacterium	5.09303058971933
823	JDS06-0-M	yes	Moderate	Sediminibacterium	5.0666154240328
824	JDS14-0-M	yes	Good	Sediminibacterium	5.01838078139694
825	JDS40-0-M	yes	Moderate	Sediminibacterium	4.98291571753986
826	JDS13-0-L	no	Good	Sediminibacterium	4.9553208773355
827	JDS26-0-R	no	Good	Sediminibacterium	4.94197841434716
828	JDS11-0-R	no	Good	Sediminibacterium	4.92610837438424
829	JDS43-0-R	yes	Good	Sediminibacterium	4.92305393694905
830	JDS26-0-M	no	Good	Sediminibacterium	4.87066142763589
831	JDS20-0-L	no	Good	Sediminibacterium	4.85570316078791
832	JDS10-0-M	no	Good	Sediminibacterium	4.83024691358025
833	JDS39-0-R	yes	Moderate	Sediminibacterium	4.76892822025565
834	JDS21-0-R	no	Good	Sediminibacterium	4.76545553145336
835	JDS11-0-M	no	Good	Sediminibacterium	4.76425399957714
836	JDS04-0-R	no	Good	Sediminibacterium	4.76349993300281
837	JDS39-0-M	yes	Moderate	Sediminibacterium	4.76297968397291
838	JDS11-0-L	no	Good	Sediminibacterium	4.73442816984761
839	JDS06-0-L	yes	Moderate	Sediminibacterium	4.72912301706076
840	JDS03-0-L	yes	Good	Sediminibacterium	4.69051902192018
841	JDS20-0-R	no	Good	Sediminibacterium	4.68334636434715
842	JDS14-0-L	yes	Good	Sediminibacterium	4.61875050644194
843	JDS32-0-R	no	Bad	Sediminibacterium	4.61829312207418
844	JDS26-0-L	no	Good	Sediminibacterium	4.61343849988838
845	JDS06-0-R	yes	Moderate	Sediminibacterium	4.59825750242014
846	JDS10-0-R	no	Good	Sediminibacterium	4.59025432490179
847	JDS34-0-L	no	Moderate	Sediminibacterium	4.5883586785527
848	JDS44-0-R	yes	Good	Sediminibacterium	4.541126492346
849	JDS42-0-L	yes	Poor	Sediminibacterium	4.51602098917048
850	JDS25-0-M	no	Good	Sediminibacterium	4.51092117758784
851	JDS13-0-M	no	Good	Sediminibacterium	4.48701465672409
852	JDS09-0-L	no	Good	Sediminibacterium	4.41877794336811
853	JDS31-0-R	no	Good	Sediminibacterium	4.41107018040994
854	JDS13-0-R	no	Good	Sediminibacterium	4.40868263473054
855	JDS14-0-R	yes	Good	Sediminibacterium	4.3656207366985
856	JDS20-0-M	no	Good	Sediminibacterium	4.36117452570259
857	JDS15-0-R	no	Good	Sediminibacterium	4.35714285714286
858	JDS27-0-R	no	Good	Sediminibacterium	4.32767966427697
859	JDS19-0-M	no	Good	Sediminibacterium	4.30148458317472
860	JDS09-0-M	no	Good	Sediminibacterium	4.2925185873606
861	JDS28-0-M	no	Poor	Sediminibacterium	4.27961300444522
862	JDS44-0-M	yes	Good	Sediminibacterium	4.27317073170732
863	JDS21-0-M	no	Good	Sediminibacterium	4.26498085655774
864	JDS39-0-L	yes	Moderate	Sediminibacterium	4.26052536883771
865	JDS34-0-R	no	Moderate	Sediminibacterium	4.23508299685958
866	JDS19-0-R	no	Good	Sediminibacterium	4.13157194786772
867	JDS28-0-R	no	Poor	Sediminibacterium	4.10628019323672
868	JDS32-0-M	no	Bad	Sediminibacterium	4.10029801664783
869	JDS09-0-R	no	Good	Sediminibacterium	4.09830952529474
870	JDS17-0-M	no	Good	Sediminibacterium	4.06873075052683
871	JDS09-4-R	no	Good	Sediminibacterium	4.06657839984869
872	JDS17-0-R	no	Good	Sediminibacterium	4.05373740529563
873	JDS25-0-L	no	Good	Sediminibacterium	4.04657106346727
874	JDS38-0-M	yes	Good	Sediminibacterium	4.00911877997013
875	JDS40-0-L	yes	Moderate	Sediminibacterium	3.97070161912105
876	JDS27-0-M	no	Good	Sediminibacterium	3.94279471645645
877	JDS38-0-R	yes	Good	Sediminibacterium	3.91394093362972
878	JDS34-0-M	no	Moderate	Sediminibacterium	3.90625
879	JDS30-0-R	no	Moderate	Sediminibacterium	3.84907812203003
880	JDS33-0-R	no	Good	Sediminibacterium	3.79119987010878
881	JDS15-0-M	no	Good	Sediminibacterium	3.76388317564788
882	JDS62-0-M	no	Good	Sediminibacterium	3.74944581670783
883	JDS28-0-L	no	Poor	Sediminibacterium	3.71900826446281
884	JDS17-0-L	no	Good	Sediminibacterium	3.71492346938776
885	JDS27-0-L	no	Good	Sediminibacterium	3.62982341399608
886	JDS32-0-L	no	Bad	Sediminibacterium	3.5978835978836
887	JDS02-0-L	no	Good	Sediminibacterium	3.58113698144427
888	JDS44-0-L	yes	Good	Sediminibacterium	3.52638667809477
889	JDS08-0-M	no	Good	Sediminibacterium	3.50369411227055
890	JDS50-0-L	no	Good	Sediminibacterium	3.49524358604785
891	JDS15-0-L	no	Good	Sediminibacterium	3.49438279688469
892	JDS38-0-L	yes	Good	Sediminibacterium	3.43265623894118
893	JDS31-0-M	no	Good	Sediminibacterium	3.43251859723698
894	JDS36-0-R	no	Good	Sediminibacterium	3.42057115583486
895	JDS07-0-R	yes	Good	Sediminibacterium	3.39193896168519
896	JDS08-0-R	no	Good	Sediminibacterium	3.38248609494244
897	JDS52-0-L	no	Good	Sediminibacterium	3.37633479414851
898	JDS57-0-M	no	High	Sediminibacterium	3.37235937897684
899	JDS30-0-L	no	Moderate	Sediminibacterium	3.37159253945481
900	JDS33-0-M	no	Good	Sediminibacterium	3.36111858026351
901	JDS09-4-M	no	Good	Sediminibacterium	3.3509464249883
902	JDS65-0-R	no	Good	Sediminibacterium	3.32823493423065
903	JDS62-0-L	no	Good	Sediminibacterium	3.32289739575921
904	JDS57-0-L	no	High	Sediminibacterium	3.31887724370558
905	JDS01-0-M	no	Good	Sediminibacterium	3.31715748188526
906	JDS30-0-M	no	Moderate	Sediminibacterium	3.3007777174896
907	JDS53-0-M	no	Good	Sediminibacterium	3.29559748427673
908	JDS36-0-M	no	Good	Sediminibacterium	3.2383665716999
909	JDS50-0-M	no	Good	Sediminibacterium	3.22869337739226
910	JDS55-0-M	no	High	Sediminibacterium	3.17927371896082
911	JDS52-0-M	no	Good	Sediminibacterium	3.15781796966161
912	JDS07-0-L	yes	Good	Sediminibacterium	3.15384615384615
913	JDS31-0-L	no	Good	Sediminibacterium	3.14130314130314
914	JDS10-0-L	no	Good	Sediminibacterium	3.118896484375
915	JDS09-4-L	no	Good	Sediminibacterium	3.11651276480174
916	JDS62-0-R	no	Good	Sediminibacterium	3.09389099763661
917	JDS19-0-L	no	Good	Sediminibacterium	3.08739396330637
918	JDS53-0-L	no	Good	Sediminibacterium	3.06864676466131
919	JDS67-0-R	no	Good	Sediminibacterium	3.04324925381869
920	JDS65-0-M	no	Good	Sediminibacterium	3.01921925916074
921	JDS59-0-M	no	Good	Sediminibacterium	3.01704014939309
922	JDS55-0-L	no	High	Sediminibacterium	2.88964033200123
923	JDS61-0-L	no	Moderate	Sediminibacterium	2.84031260935495
924	JDS07-0-M	yes	Good	Sediminibacterium	2.76612903225806
925	JDS60-0-L	no	Good	Sediminibacterium	2.73626604925279
926	JDS61-0-R	no	Moderate	Sediminibacterium	2.73265946322761
927	JDS68-0-L	no	Good	Sediminibacterium	2.71496062992126
928	JDS65-0-L	no	Good	Sediminibacterium	2.69643566980257
929	JDS33-0-L	no	Good	Sediminibacterium	2.67732639211676
930	JDS08-0-L	no	Good	Sediminibacterium	2.67698969883866
931	JDS50-0-R	no	Good	Sediminibacterium	2.65752580496072
932	JDS36-0-L	no	Good	Sediminibacterium	2.64988665676542
933	JDS68-0-M	no	Good	Sediminibacterium	2.63246143527834
934	JDS60-0-M	no	Good	Sediminibacterium	2.62124534652455
935	JDS61-0-M	no	Moderate	Sediminibacterium	2.60377097865875
936	JDS67-0-L	no	Good	Sediminibacterium	2.54465913233686
937	JDS52-0-R	no	Good	Sediminibacterium	2.48918427487617
938	JDS67-0-M	no	Good	Sediminibacterium	2.36001503194288
939	JDS59-0-R	no	Good	Sediminibacterium	2.3103552077062
940	JDS49-0-L	no	Good	Sediminibacterium	2.07527259936687
941	JDS47-0-R	no	Good	Sediminibacterium	1.96387614678899
942	JDS66-0-M	no	Moderate	Sediminibacterium	1.90440627333831
943	JDS57-0-R	no	High	Sediminibacterium	1.88221782683596
944	JDS45-0-M	yes	Moderate	Sediminibacterium	1.86407485312251
945	JDS49-0-R	no	Good	Sediminibacterium	1.84774092452337
946	JDS60-0-R	no	Good	Sediminibacterium	1.80899977387503
947	JDS66-0-R	no	Moderate	Sediminibacterium	1.8077098540146
948	JDS47-0-M	no	Good	Sediminibacterium	1.73414940364093
949	JDS53-0-R	no	Good	Sediminibacterium	1.70958210215281
950	JDS55-0-R	no	High	Sediminibacterium	1.70177806466757
951	JDS68-0-R	no	Good	Sediminibacterium	1.68863261943987
952	JDS49-0-M	no	Good	Sediminibacterium	1.63912668392063
953	JDS45-0-R	yes	Moderate	Sediminibacterium	1.62168105106921
954	JDS45-0-L	yes	Moderate	Sediminibacterium	1.56991602774735
955	JDS47-0-L	no	Good	Sediminibacterium	1.39815289892252
956	JDS66-0-L	no	Moderate	Sediminibacterium	1.19539716232823
957	JDS59-0-L	no	Good	Sediminibacterium	1.11422237778556
958	JDS46-0-R	yes	Poor	Sediminibacterium	1.05328806042547
959	JDS46-0-L	yes	Poor	Sediminibacterium	0.851638365269772
960	JDS46-0-M	yes	Poor	Sediminibacterium	0.800144386957045
961	JDS02-0-R	no	Good	Pseudarcicella	5.90548869973584
962	JDS06-0-R	yes	Moderate	Pseudarcicella	5.56631171345595
963	JDS02-0-M	no	Good	Pseudarcicella	5.48952334272761
964	JDS50-0-L	no	Good	Pseudarcicella	5.31132891323148
965	JDS01-0-M	no	Good	Pseudarcicella	5.21172638436482
966	JDS06-0-M	yes	Moderate	Pseudarcicella	5.02177811939534
967	JDS09-4-L	no	Good	Pseudarcicella	4.61705594785443
968	JDS09-4-M	no	Good	Pseudarcicella	4.46792856665106
969	JDS06-0-L	yes	Moderate	Pseudarcicella	4.27267285243939
970	JDS13-0-M	no	Good	Pseudarcicella	4.22345075854976
971	JDS52-0-R	no	Good	Pseudarcicella	4.06295065521349
972	JDS53-0-R	no	Good	Pseudarcicella	3.88349514563107
973	JDS55-0-R	no	High	Pseudarcicella	3.8495393462825
974	JDS03-0-R	yes	Good	Pseudarcicella	3.84821588133675
975	JDS02-0-L	no	Good	Pseudarcicella	3.82342512705354
976	JDS03-0-M	yes	Good	Pseudarcicella	3.73514431239389
977	JDS04-0-L	no	Good	Pseudarcicella	3.6775197820729
978	JDS05-0-R	no	Good	Pseudarcicella	3.60091451797282
979	JDS05-0-L	no	Good	Pseudarcicella	3.56325990128807
980	JDS04-0-M	no	Good	Pseudarcicella	3.49974912192674
981	JDS57-0-R	no	High	Pseudarcicella	3.3305684935877
982	JDS03-0-L	yes	Good	Pseudarcicella	2.87827303617829
983	JDS40-0-R	yes	Moderate	Pseudarcicella	2.69478617457528
984	JDS39-0-R	yes	Moderate	Pseudarcicella	2.66189071498806
985	JDS14-0-R	yes	Good	Pseudarcicella	2.64665757162347
986	JDS59-0-M	no	Good	Pseudarcicella	2.61437908496732
987	JDS50-0-R	no	Good	Pseudarcicella	2.60360499152673
988	JDS05-0-M	no	Good	Pseudarcicella	2.56228319142226
989	JDS42-0-R	yes	Poor	Pseudarcicella	2.54253862702914
990	JDS52-0-L	no	Good	Pseudarcicella	2.50601814702796
991	JDS08-0-R	no	Good	Pseudarcicella	2.47704048635364
992	JDS11-0-M	no	Good	Pseudarcicella	2.45965184297695
993	JDS04-0-R	no	Good	Pseudarcicella	2.31140292107731
994	JDS59-0-R	no	Good	Pseudarcicella	2.28777844671884
995	JDS09-0-M	no	Good	Pseudarcicella	2.28276022304833
996	JDS08-0-M	no	Good	Pseudarcicella	2.26978444664483
997	JDS11-0-R	no	Good	Pseudarcicella	2.1978021978022
998	JDS60-0-R	no	Good	Pseudarcicella	2.17079972865003
999	JDS13-0-L	no	Good	Pseudarcicella	2.16626049282426
1000	JDS09-0-R	no	Good	Pseudarcicella	2.16455617241594
1001	JDS10-0-M	no	Good	Pseudarcicella	2.16049382716049
1002	JDS11-0-L	no	Good	Pseudarcicella	2.13049267643142
1003	JDS14-0-M	yes	Good	Pseudarcicella	2.10310335983586
1004	JDS10-0-R	no	Good	Pseudarcicella	2.03322075952857
1005	JDS09-0-L	no	Good	Pseudarcicella	2.02682563338301
1006	JDS57-0-M	no	High	Pseudarcicella	1.99796385848817
1007	JDS43-0-M	yes	Good	Pseudarcicella	1.98873513663862
1008	JDS24-0-R	no	Good	Pseudarcicella	1.97726814177147
1009	JDS07-0-R	yes	Good	Pseudarcicella	1.96550008293249
1010	JDS07-0-L	yes	Good	Pseudarcicella	1.96153846153846
1011	JDS57-0-L	no	High	Pseudarcicella	1.95157209974702
1012	JDS13-0-R	no	Good	Pseudarcicella	1.91616766467066
1013	JDS55-0-M	no	High	Pseudarcicella	1.85876273862495
1014	JDS39-0-M	yes	Moderate	Pseudarcicella	1.82844243792325
1015	JDS14-0-L	yes	Good	Pseudarcicella	1.79888177619318
1016	JDS09-4-R	no	Good	Pseudarcicella	1.75903158691129
1017	JDS43-0-R	yes	Good	Pseudarcicella	1.72568354997759
1018	JDS55-0-L	no	High	Pseudarcicella	1.72148785736243
1019	JDS15-0-R	no	Good	Pseudarcicella	1.71428571428571
1020	JDS60-0-M	no	Good	Pseudarcicella	1.70329950532919
1021	JDS24-0-M	no	Good	Pseudarcicella	1.69346898588776
1022	JDS20-0-L	no	Good	Pseudarcicella	1.67659184608337
1023	JDS52-0-M	no	Good	Pseudarcicella	1.67007001166861
1024	JDS40-0-M	yes	Moderate	Pseudarcicella	1.66097190584662
1025	JDS25-0-R	no	Good	Pseudarcicella	1.65880271306399
1026	JDS20-0-M	no	Good	Pseudarcicella	1.63740848618437
1027	JDS34-0-L	no	Moderate	Pseudarcicella	1.63432966264639
1028	JDS39-0-L	yes	Moderate	Pseudarcicella	1.59769701331414
1029	JDS53-0-M	no	Good	Pseudarcicella	1.57651991614256
1030	JDS42-0-M	yes	Poor	Pseudarcicella	1.56450371890228
1031	JDS38-0-R	yes	Good	Pseudarcicella	1.5639885677993
1032	JDS24-0-L	no	Good	Pseudarcicella	1.53654485049834
1033	JDS38-0-M	yes	Good	Pseudarcicella	1.5328983570474
1034	JDS53-0-L	no	Good	Pseudarcicella	1.53053492953478
1035	JDS19-0-M	no	Good	Pseudarcicella	1.51503616292349
1036	JDS26-0-R	no	Good	Pseudarcicella	1.49314290351375
1037	JDS19-0-R	no	Good	Pseudarcicella	1.48062771522298
1038	JDS40-0-L	yes	Moderate	Pseudarcicella	1.46491904394757
1039	JDS42-0-L	yes	Poor	Pseudarcicella	1.46254326225299
1040	JDS33-0-R	no	Good	Pseudarcicella	1.46127618119825
1041	JDS43-0-L	yes	Good	Pseudarcicella	1.46058298483241
1042	JDS38-0-L	yes	Good	Pseudarcicella	1.45799419633378
1043	JDS25-0-M	no	Good	Pseudarcicella	1.4312847646181
1044	JDS44-0-R	yes	Good	Pseudarcicella	1.4062843331136
1045	JDS17-0-L	no	Good	Pseudarcicella	1.37117346938776
1046	JDS19-0-L	no	Good	Pseudarcicella	1.36121522982837
1047	JDS17-0-R	no	Good	Pseudarcicella	1.33562446301648
1048	JDS07-0-M	yes	Good	Pseudarcicella	1.31451612903226
1049	JDS17-0-M	no	Good	Pseudarcicella	1.31301669638515
1050	JDS22-0-L	no	Moderate	Pseudarcicella	1.28599384959463
1051	JDS32-0-M	no	Bad	Pseudarcicella	1.28455451649368
1052	JDS21-0-L	no	Good	Pseudarcicella	1.28075497135153
1053	JDS34-0-M	no	Moderate	Pseudarcicella	1.27354452054795
1054	JDS33-0-M	no	Good	Pseudarcicella	1.25481760329838
1055	JDS30-0-R	no	Moderate	Pseudarcicella	1.25451435088386
1056	JDS34-0-R	no	Moderate	Pseudarcicella	1.23822341857335
1057	JDS33-0-L	no	Good	Pseudarcicella	1.22710792972018
1058	JDS50-0-M	no	Good	Pseudarcicella	1.19785212722016
1059	JDS15-0-M	no	Good	Pseudarcicella	1.19292472233649
1060	JDS60-0-L	no	Good	Pseudarcicella	1.1927313548025
1061	JDS22-0-R	no	Moderate	Pseudarcicella	1.19166500233007
1062	JDS26-0-M	no	Good	Pseudarcicella	1.18696791093648
1063	JDS15-0-L	no	Good	Pseudarcicella	1.18547108691157
1064	JDS44-0-M	yes	Good	Pseudarcicella	1.17723577235772
1065	JDS47-0-R	no	Good	Pseudarcicella	1.16112385321101
1066	JDS32-0-R	no	Bad	Pseudarcicella	1.1433201296363
1067	JDS25-0-L	no	Good	Pseudarcicella	1.14297884424251
1068	JDS31-0-R	no	Good	Pseudarcicella	1.14291111740814
1069	JDS08-0-L	no	Good	Pseudarcicella	1.12197362377797
1070	JDS49-0-R	no	Good	Pseudarcicella	1.11647949856359
1071	JDS31-0-M	no	Good	Pseudarcicella	1.10520722635494
1072	JDS26-0-L	no	Good	Pseudarcicella	1.07150829674827
1073	JDS20-0-R	no	Good	Pseudarcicella	1.0711493354183
1074	JDS10-0-L	no	Good	Pseudarcicella	1.068115234375
1075	JDS61-0-R	no	Moderate	Pseudarcicella	1.05960264900662
1076	JDS44-0-L	yes	Good	Pseudarcicella	1.05914044324721
1077	JDS36-0-M	no	Good	Pseudarcicella	1.05413105413105
1078	JDS30-0-M	no	Moderate	Pseudarcicella	1.04901428829806
1079	JDS49-0-L	no	Good	Pseudarcicella	1.0200492437566
1080	JDS21-0-M	no	Good	Pseudarcicella	1.01504763600748
1081	JDS22-0-M	no	Moderate	Pseudarcicella	0.99862258953168
1082	JDS27-0-M	no	Good	Pseudarcicella	0.993147283742179
1083	JDS61-0-M	no	Moderate	Pseudarcicella	0.966917604806962
1084	JDS21-0-R	no	Good	Pseudarcicella	0.962581344902386
1085	JDS36-0-R	no	Good	Pseudarcicella	0.962532813618646
1086	JDS32-0-L	no	Bad	Pseudarcicella	0.952380952380952
1087	JDS27-0-L	no	Good	Pseudarcicella	0.937431872683671
1088	JDS47-0-M	no	Good	Pseudarcicella	0.925925925925926
1089	JDS36-0-L	no	Good	Pseudarcicella	0.914562651450012
1090	JDS27-0-R	no	Good	Pseudarcicella	0.891764294457073
1091	JDS65-0-L	no	Good	Pseudarcicella	0.867894527626872
1092	JDS30-0-L	no	Moderate	Pseudarcicella	0.860832137733142
1093	JDS49-0-M	no	Good	Pseudarcicella	0.849425973853607
1094	JDS28-0-R	no	Poor	Pseudarcicella	0.845410628019324
1095	JDS28-0-M	no	Poor	Pseudarcicella	0.836747145471978
1096	JDS61-0-L	no	Moderate	Pseudarcicella	0.828181500058323
1097	JDS47-0-L	no	Good	Pseudarcicella	0.782452539763982
1098	JDS59-0-L	no	Good	Pseudarcicella	0.770038501925096
1099	JDS28-0-L	no	Poor	Pseudarcicella	0.757575757575758
1100	JDS62-0-M	no	Good	Pseudarcicella	0.753689277344987
1101	JDS65-0-M	no	Good	Pseudarcicella	0.74482942076212
1102	JDS31-0-L	no	Good	Pseudarcicella	0.743700743700744
1103	JDS67-0-R	no	Good	Pseudarcicella	0.743255106221104
1104	JDS66-0-R	no	Moderate	Pseudarcicella	0.741332116788321
1105	JDS62-0-R	no	Good	Pseudarcicella	0.716178471675141
1106	JDS65-0-R	no	Good	Pseudarcicella	0.685224839400428
1107	JDS62-0-L	no	Good	Pseudarcicella	0.661733314358901
1108	JDS68-0-M	no	Good	Pseudarcicella	0.637156270959088
1109	JDS68-0-L	no	Good	Pseudarcicella	0.617322834645669
1110	JDS66-0-M	no	Moderate	Pseudarcicella	0.581457377573882
1111	JDS67-0-M	no	Good	Pseudarcicella	0.556181886508831
1112	JDS45-0-M	yes	Moderate	Pseudarcicella	0.536737506346558
1113	JDS67-0-L	no	Good	Pseudarcicella	0.524972657674079
1114	JDS45-0-L	yes	Moderate	Pseudarcicella	0.517220396738469
1115	JDS45-0-R	yes	Moderate	Pseudarcicella	0.500247375075587
1116	JDS68-0-R	no	Good	Pseudarcicella	0.417745351847494
1117	JDS66-0-L	no	Moderate	Pseudarcicella	0.357501955088817
1118	JDS46-0-R	yes	Poor	Pseudarcicella	0.332617282239623
1119	JDS46-0-L	yes	Poor	Pseudarcicella	0.280417510515657
1120	JDS46-0-M	yes	Poor	Pseudarcicella	0.222596558777524
1121	JDS52-0-R	no	Good	Rhizorhapis	7.80613204589629
1122	JDS52-0-M	no	Good	Rhizorhapis	6.79696616102684
1123	JDS53-0-M	no	Good	Rhizorhapis	5.9706498951782
1124	JDS55-0-M	no	High	Rhizorhapis	5.02368307736472
1125	JDS55-0-L	no	High	Rhizorhapis	3.93482938825699
1126	JDS53-0-L	no	Good	Rhizorhapis	3.90968328534626
1127	JDS53-0-R	no	Good	Rhizorhapis	3.40509356971999
1128	JDS55-0-R	no	High	Rhizorhapis	3.33313772665923
1129	JDS59-0-R	no	Good	Rhizorhapis	3.05538832028898
1130	JDS50-0-R	no	Good	Rhizorhapis	3.01956555230319
1131	JDS57-0-M	no	High	Rhizorhapis	2.75515398320183
1132	JDS52-0-L	no	Good	Rhizorhapis	2.56157027343991
1133	JDS50-0-M	no	Good	Rhizorhapis	2.49896736885584
1134	JDS50-0-L	no	Good	Rhizorhapis	2.49351398097434
1135	JDS57-0-L	no	High	Rhizorhapis	2.18046018551982
1136	JDS57-0-R	no	High	Rhizorhapis	1.58233905442481
1137	JDS59-0-M	no	Good	Rhizorhapis	1.33053221288515
1138	JDS03-0-L	yes	Good	Rhizorhapis	1.15930441734959
1139	JDS03-0-M	yes	Good	Rhizorhapis	1.03484517745978
1140	JDS60-0-L	no	Good	Rhizorhapis	1.02434575177156
1141	JDS60-0-M	no	Good	Rhizorhapis	0.984241929726146
1142	JDS24-0-L	no	Good	Rhizorhapis	0.90531561461794
1143	JDS05-0-R	no	Good	Rhizorhapis	0.895465515051442
1144	JDS02-0-M	no	Good	Rhizorhapis	0.894498223256954
1145	JDS03-0-R	yes	Good	Rhizorhapis	0.893548579257759
1146	JDS42-0-R	yes	Poor	Rhizorhapis	0.83447421605059
1147	JDS06-0-M	yes	Moderate	Rhizorhapis	0.813476812708173
1148	JDS04-0-M	no	Good	Rhizorhapis	0.790265930757652
1149	JDS05-0-L	no	Good	Rhizorhapis	0.782472613458529
1150	JDS44-0-R	yes	Good	Rhizorhapis	0.761737347103201
1151	JDS05-0-M	no	Good	Rhizorhapis	0.75685903500473
1152	JDS02-0-R	no	Good	Rhizorhapis	0.745523921338421
1153	JDS44-0-M	yes	Good	Rhizorhapis	0.741463414634146
1154	JDS49-0-L	no	Good	Rhizorhapis	0.731621526556454
1155	JDS49-0-R	no	Good	Rhizorhapis	0.718203186210499
1156	JDS43-0-R	yes	Good	Rhizorhapis	0.717167189601076
1157	JDS60-0-R	no	Good	Rhizorhapis	0.708524911434386
1158	JDS01-0-M	no	Good	Rhizorhapis	0.704646679518713
1159	JDS09-4-M	no	Good	Rhizorhapis	0.688917129289011
1160	JDS49-0-M	no	Good	Rhizorhapis	0.66361404207313
1161	JDS47-0-R	no	Good	Rhizorhapis	0.659403669724771
1162	JDS40-0-R	yes	Moderate	Rhizorhapis	0.659050966608084
1163	JDS06-0-R	yes	Moderate	Rhizorhapis	0.649979255981192
1164	JDS43-0-M	yes	Good	Rhizorhapis	0.639732981016619
1165	JDS44-0-L	yes	Good	Rhizorhapis	0.624464307579282
1166	JDS04-0-R	no	Good	Rhizorhapis	0.623073830899102
1167	JDS42-0-M	yes	Poor	Rhizorhapis	0.589894844832008
1168	JDS25-0-R	no	Good	Rhizorhapis	0.589796520200531
1169	JDS40-0-M	yes	Moderate	Rhizorhapis	0.588458618071374
1170	JDS25-0-L	no	Good	Rhizorhapis	0.582138293340906
1171	JDS47-0-M	no	Good	Rhizorhapis	0.580665411173886
1172	JDS02-0-L	no	Good	Rhizorhapis	0.579127762675807
1173	JDS47-0-L	no	Good	Rhizorhapis	0.551564905079528
1174	JDS07-0-M	yes	Good	Rhizorhapis	0.548387096774194
1175	JDS40-0-L	yes	Moderate	Rhizorhapis	0.53970701619121
1176	JDS08-0-M	no	Good	Rhizorhapis	0.533170843171605
1177	JDS61-0-R	no	Moderate	Rhizorhapis	0.529801324503311
1178	JDS39-0-M	yes	Moderate	Rhizorhapis	0.526711813393529
1179	JDS06-0-L	yes	Moderate	Rhizorhapis	0.508829691709069
1180	JDS07-0-L	yes	Good	Rhizorhapis	0.507692307692308
1181	JDS08-0-L	no	Good	Rhizorhapis	0.505216193163178
1182	JDS13-0-M	no	Good	Rhizorhapis	0.501414245307277
1183	JDS26-0-M	no	Good	Rhizorhapis	0.499345121152587
1184	JDS24-0-R	no	Good	Rhizorhapis	0.497679736364248
1185	JDS43-0-L	yes	Good	Rhizorhapis	0.493102802571625
1186	JDS39-0-R	yes	Moderate	Rhizorhapis	0.491642084562439
1187	JDS59-0-L	no	Good	Rhizorhapis	0.490024501225061
1188	JDS61-0-L	no	Moderate	Rhizorhapis	0.489910183133092
1189	JDS04-0-L	no	Good	Rhizorhapis	0.473472564534959
1190	JDS09-4-L	no	Good	Rhizorhapis	0.468495382944052
1191	JDS45-0-L	yes	Moderate	Rhizorhapis	0.450285992454667
1192	JDS25-0-M	no	Good	Rhizorhapis	0.440917107583774
1193	JDS61-0-M	no	Moderate	Rhizorhapis	0.428206367843083
1194	JDS08-0-R	no	Good	Rhizorhapis	0.413917992497736
1195	JDS45-0-M	yes	Moderate	Rhizorhapis	0.406179734532531
1196	JDS22-0-L	no	Moderate	Rhizorhapis	0.405367626502656
1197	JDS09-0-L	no	Good	Rhizorhapis	0.402384500745157
1198	JDS26-0-L	no	Good	Rhizorhapis	0.401815611280601
1199	JDS14-0-R	yes	Good	Rhizorhapis	0.395634379263301
1200	JDS65-0-R	no	Good	Rhizorhapis	0.391557051085959
1201	JDS10-0-L	no	Good	Rhizorhapis	0.390625
1202	JDS15-0-L	no	Good	Rhizorhapis	0.385967330622372
1203	JDS21-0-L	no	Good	Rhizorhapis	0.38422649140546
1204	JDS07-0-R	yes	Good	Rhizorhapis	0.381489467573395
1205	JDS11-0-M	no	Good	Rhizorhapis	0.380576502924801
1206	JDS26-0-R	no	Good	Rhizorhapis	0.373285725878439
1207	JDS09-0-M	no	Good	Rhizorhapis	0.371747211895911
1208	JDS32-0-M	no	Bad	Rhizorhapis	0.36995170075018
1209	JDS45-0-R	yes	Moderate	Rhizorhapis	0.362816777527349
1210	JDS09-0-R	no	Good	Rhizorhapis	0.355561100368037
1211	JDS24-0-M	no	Good	Rhizorhapis	0.354446997046275
1212	JDS39-0-L	yes	Moderate	Rhizorhapis	0.345448002878733
1213	JDS65-0-L	no	Good	Rhizorhapis	0.344507751424407
1214	JDS22-0-R	no	Moderate	Rhizorhapis	0.332867319086612
1215	JDS46-0-R	yes	Poor	Rhizorhapis	0.332617282239623
1216	JDS10-0-R	no	Good	Rhizorhapis	0.330829140533462
1217	JDS20-0-R	no	Good	Rhizorhapis	0.328381548084441
1218	JDS14-0-M	yes	Good	Rhizorhapis	0.324869624690091
1219	JDS14-0-L	yes	Good	Rhizorhapis	0.324122842557329
1220	JDS46-0-L	yes	Poor	Rhizorhapis	0.321960845406865
1221	JDS17-0-L	no	Good	Rhizorhapis	0.318877551020408
1222	JDS15-0-M	no	Good	Rhizorhapis	0.315370903606198
1223	JDS13-0-R	no	Good	Rhizorhapis	0.31437125748503
1224	JDS42-0-L	yes	Poor	Rhizorhapis	0.312604666741096
1225	JDS19-0-M	no	Good	Rhizorhapis	0.312143129044538
1226	JDS09-4-R	no	Good	Rhizorhapis	0.312086249290713
1227	JDS10-0-M	no	Good	Rhizorhapis	0.308641975308642
1228	JDS62-0-R	no	Good	Rhizorhapis	0.307956742820311
1229	JDS20-0-M	no	Good	Rhizorhapis	0.307014091159569
1230	JDS27-0-L	no	Good	Rhizorhapis	0.305210377152823
1231	JDS30-0-R	no	Moderate	Rhizorhapis	0.304124691123361
1232	JDS11-0-L	no	Good	Rhizorhapis	0.295901760615476
1233	JDS28-0-L	no	Poor	Rhizorhapis	0.295159386068477
1234	JDS67-0-R	no	Good	Rhizorhapis	0.29262012055949
1235	JDS38-0-M	yes	Good	Rhizorhapis	0.282996619762597
1236	JDS27-0-R	no	Good	Rhizorhapis	0.279769190417905
1237	JDS62-0-M	no	Good	Rhizorhapis	0.272341503578441
1238	JDS15-0-R	no	Good	Rhizorhapis	0.271428571428571
1239	JDS68-0-R	no	Good	Rhizorhapis	0.270651918098376
1240	JDS67-0-M	no	Good	Rhizorhapis	0.270574971815107
1241	JDS21-0-M	no	Good	Rhizorhapis	0.267117798949337
1242	JDS19-0-R	no	Good	Rhizorhapis	0.265981026686763
1243	JDS38-0-R	yes	Good	Rhizorhapis	0.26198793267704
1244	JDS31-0-R	no	Good	Rhizorhapis	0.255029753471238
1245	JDS32-0-L	no	Bad	Rhizorhapis	0.253968253968254
1246	JDS34-0-L	no	Moderate	Rhizorhapis	0.253452193672435
1247	JDS28-0-M	no	Poor	Rhizorhapis	0.252767366861327
1248	JDS36-0-L	no	Good	Rhizorhapis	0.250136793558978
1249	JDS20-0-L	no	Good	Rhizorhapis	0.247366010077874
1250	JDS34-0-M	no	Moderate	Rhizorhapis	0.246147260273973
1251	JDS21-0-R	no	Good	Rhizorhapis	0.244034707158351
1252	JDS17-0-M	no	Good	Rhizorhapis	0.243151240071324
1253	JDS68-0-M	no	Good	Rhizorhapis	0.243125419181757
1254	JDS32-0-R	no	Bad	Rhizorhapis	0.243068059056536
1255	JDS62-0-L	no	Good	Rhizorhapis	0.241924007400028
1256	JDS66-0-R	no	Moderate	Rhizorhapis	0.239507299270073
1257	JDS65-0-M	no	Good	Rhizorhapis	0.239409456673539
1258	JDS27-0-M	no	Good	Rhizorhapis	0.238355348098123
1259	JDS19-0-L	no	Good	Rhizorhapis	0.236733083448412
1260	JDS13-0-L	no	Good	Rhizorhapis	0.234678220055962
1261	JDS31-0-M	no	Good	Rhizorhapis	0.233793836344315
1262	JDS67-0-L	no	Good	Rhizorhapis	0.23332118118848
1263	JDS36-0-R	no	Good	Rhizorhapis	0.230689682602816
1264	JDS11-0-R	no	Good	Rhizorhapis	0.227358848048503
1265	JDS31-0-L	no	Good	Rhizorhapis	0.222000222000222
1266	JDS17-0-R	no	Good	Rhizorhapis	0.218698742482231
1267	JDS30-0-M	no	Moderate	Rhizorhapis	0.21703743895822
1268	JDS46-0-M	yes	Poor	Rhizorhapis	0.21658043556732
1269	JDS33-0-M	no	Good	Rhizorhapis	0.215111589136865
1270	JDS68-0-L	no	Good	Rhizorhapis	0.214173228346457
1271	JDS38-0-L	yes	Good	Rhizorhapis	0.212329251893269
1272	JDS36-0-M	no	Good	Rhizorhapis	0.208926875593542
1273	JDS34-0-R	no	Moderate	Rhizorhapis	0.18842530282638
1274	JDS66-0-L	no	Moderate	Rhizorhapis	0.184336945592671
1275	JDS28-0-R	no	Poor	Rhizorhapis	0.181159420289855
1276	JDS30-0-L	no	Moderate	Rhizorhapis	0.163968026234884
1277	JDS33-0-R	no	Good	Rhizorhapis	0.162364020133138
1278	JDS22-0-M	no	Moderate	Rhizorhapis	0.158402203856749
1279	JDS33-0-L	no	Good	Rhizorhapis	0.120851538533048
1280	JDS66-0-M	no	Moderate	Rhizorhapis	0.106689427077777
1281	JDS02-0-M	no	Good	Fluviicola	6.20634726136503
1282	JDS02-0-R	no	Good	Fluviicola	6.10507778103904
1283	JDS01-0-M	no	Good	Fluviicola	5.72359236854351
1284	JDS40-0-R	yes	Moderate	Fluviicola	5.09666080843585
1285	JDS44-0-M	yes	Good	Fluviicola	4.60487804878049
1286	JDS44-0-L	yes	Good	Fluviicola	4.41410554671238
1287	JDS02-0-L	no	Good	Fluviicola	4.03616593783241
1288	JDS44-0-R	yes	Good	Fluviicola	3.955174686882
1289	JDS06-0-R	yes	Moderate	Fluviicola	3.77541142303969
1290	JDS06-0-M	yes	Moderate	Fluviicola	3.68946963873943
1291	JDS42-0-R	yes	Poor	Fluviicola	3.52043809896343
1292	JDS03-0-R	yes	Good	Fluviicola	3.28230178114017
1293	JDS03-0-M	yes	Good	Fluviicola	3.26623009135743
1294	JDS08-0-R	no	Good	Fluviicola	3.0267753201397
1295	JDS06-0-L	yes	Moderate	Fluviicola	3.00808141275067
1296	JDS04-0-M	no	Good	Fluviicola	2.99172102358254
1297	JDS05-0-R	no	Good	Fluviicola	2.95313095389305
1298	JDS13-0-M	no	Good	Fluviicola	2.88634610439702
1299	JDS14-0-M	yes	Good	Fluviicola	2.787039411815
1300	JDS15-0-R	no	Good	Fluviicola	2.74285714285714
1301	JDS11-0-R	no	Good	Fluviicola	2.72830617658204
1302	JDS11-0-L	no	Good	Fluviicola	2.72229619766238
1303	JDS43-0-R	yes	Good	Fluviicola	2.68937696100403
1304	JDS10-0-R	no	Good	Fluviicola	2.66730994555104
1305	JDS03-0-L	yes	Good	Fluviicola	2.62509161169965
1306	JDS05-0-L	no	Good	Fluviicola	2.61225472493078
1307	JDS09-4-M	no	Good	Fluviicola	2.60183265333422
1308	JDS17-0-L	no	Good	Fluviicola	2.5749362244898
1309	JDS11-0-M	no	Good	Fluviicola	2.52308126013109
1310	JDS15-0-M	no	Good	Fluviicola	2.50925545043192
1311	JDS09-4-L	no	Good	Fluviicola	2.41037479630636
1312	JDS14-0-R	yes	Good	Fluviicola	2.40109140518417
1313	JDS39-0-R	yes	Moderate	Fluviicola	2.39499929765416
1314	JDS09-0-R	no	Good	Fluviicola	2.34545567962073
1315	JDS04-0-L	no	Good	Fluviicola	2.32844726942535
1316	JDS15-0-L	no	Good	Fluviicola	2.31580398373423
1317	JDS09-4-R	no	Good	Fluviicola	2.26971817665973
1318	JDS19-0-M	no	Good	Fluviicola	2.26113437381043
1319	JDS09-0-M	no	Good	Fluviicola	2.25371747211896
1320	JDS09-0-L	no	Good	Fluviicola	2.25037257824143
1321	JDS13-0-L	no	Good	Fluviicola	2.2384691759184
1322	JDS14-0-L	yes	Good	Fluviicola	2.23644761364557
1323	JDS43-0-M	yes	Good	Fluviicola	2.22515819484041
1324	JDS39-0-M	yes	Moderate	Fluviicola	2.21971407072987
1325	JDS17-0-M	no	Good	Fluviicola	2.20457124331334
1326	JDS10-0-M	no	Good	Fluviicola	2.19135802469136
1327	JDS49-0-M	no	Good	Fluviicola	2.18992633884133
1328	JDS40-0-M	yes	Moderate	Fluviicola	2.18299164768413
1329	JDS08-0-M	no	Good	Fluviicola	2.15553355167949
1330	JDS49-0-R	no	Good	Fluviicola	2.14155131888221
1331	JDS13-0-R	no	Good	Fluviicola	2.13323353293413
1332	JDS32-0-R	no	Bad	Fluviicola	2.12459488656824
1333	JDS26-0-R	no	Good	Fluviicola	2.09364602775298
1334	JDS17-0-R	no	Good	Fluviicola	2.09325939232992
1335	JDS05-0-M	no	Good	Fluviicola	2.04982655313781
1336	JDS19-0-R	no	Good	Fluviicola	2.0214558028194
1337	JDS40-0-L	yes	Moderate	Fluviicola	1.98920585967618
1338	JDS34-0-L	no	Moderate	Fluviicola	1.96643943366544
1339	JDS22-0-R	no	Moderate	Fluviicola	1.96391718261101
1340	JDS26-0-M	no	Good	Fluviicola	1.95645055664702
1341	JDS08-0-L	no	Good	Fluviicola	1.94869103077226
1342	JDS33-0-R	no	Good	Fluviicola	1.89154083455106
1343	JDS47-0-M	no	Good	Fluviicola	1.85185185185185
1344	JDS28-0-R	no	Poor	Fluviicola	1.79434092477571
1345	JDS20-0-L	no	Good	Fluviicola	1.76820888685295
1346	JDS38-0-R	yes	Good	Fluviicola	1.75452524610988
1347	JDS33-0-M	no	Good	Fluviicola	1.72089271309492
1348	JDS27-0-R	no	Good	Fluviicola	1.69610071690855
1349	JDS39-0-L	yes	Moderate	Fluviicola	1.6552716804606
1350	JDS42-0-L	yes	Poor	Fluviicola	1.65233895277437
1351	JDS34-0-R	no	Moderate	Fluviicola	1.6509645580978
1352	JDS45-0-L	yes	Moderate	Fluviicola	1.64902032371912
1353	JDS27-0-M	no	Good	Fluviicola	1.64862449101202
1354	JDS42-0-M	yes	Poor	Fluviicola	1.64785842523724
1355	JDS47-0-R	no	Good	Fluviicola	1.63417431192661
1356	JDS28-0-M	no	Poor	Fluviicola	1.62991371045062
1357	JDS47-0-L	no	Good	Fluviicola	1.59697280656747
1358	JDS31-0-R	no	Good	Fluviicola	1.58685179937659
1359	JDS43-0-L	yes	Good	Fluviicola	1.5791773297547
1360	JDS26-0-L	no	Good	Fluviicola	1.57749832576829
1361	JDS38-0-M	yes	Good	Fluviicola	1.57220344312554
1362	JDS49-0-L	no	Good	Fluviicola	1.55469574393247
1363	JDS34-0-M	no	Moderate	Fluviicola	1.55179794520548
1364	JDS28-0-L	no	Poor	Fluviicola	1.5249901613538
1365	JDS04-0-R	no	Good	Fluviicola	1.51413640627094
1366	JDS07-0-R	yes	Good	Fluviicola	1.49278487311329
1367	JDS32-0-M	no	Bad	Fluviicola	1.49008323913267
1368	JDS30-0-L	no	Moderate	Fluviicola	1.48596023775364
1369	JDS30-0-R	no	Moderate	Fluviicola	1.48260786922638
1370	JDS24-0-M	no	Good	Fluviicola	1.45060715457827
1371	JDS22-0-L	no	Moderate	Fluviicola	1.42577578976796
1372	JDS20-0-M	no	Good	Fluviicola	1.42486026922774
1373	JDS36-0-R	no	Good	Fluviicola	1.42391217882428
1374	JDS10-0-L	no	Good	Fluviicola	1.37939453125
1375	JDS45-0-M	yes	Moderate	Fluviicola	1.37810981359251
1376	JDS25-0-M	no	Good	Fluviicola	1.37701804368471
1377	JDS27-0-L	no	Good	Fluviicola	1.3734466971877
1378	JDS20-0-R	no	Good	Fluviicola	1.36825645035184
1379	JDS25-0-R	no	Good	Fluviicola	1.34915953995871
1380	JDS30-0-M	no	Moderate	Fluviicola	1.33839754024236
1381	JDS19-0-L	no	Good	Fluviicola	1.33162359439732
1382	JDS24-0-L	no	Good	Fluviicola	1.31229235880399
1383	JDS36-0-M	no	Good	Fluviicola	1.31054131054131
1384	JDS33-0-L	no	Good	Fluviicola	1.28288556288928
1385	JDS38-0-L	yes	Good	Fluviicola	1.28105315308939
1386	JDS45-0-R	yes	Moderate	Fluviicola	1.27535594524765
1387	JDS67-0-R	no	Good	Fluviicola	1.26997132322819
1388	JDS21-0-R	no	Good	Fluviicola	1.2472885032538
1389	JDS22-0-M	no	Moderate	Fluviicola	1.2465564738292
1390	JDS25-0-L	no	Good	Fluviicola	1.19267357660088
1391	JDS32-0-L	no	Bad	Fluviicola	1.16402116402116
1392	JDS68-0-L	no	Good	Fluviicola	1.15905511811024
1393	JDS31-0-M	no	Good	Fluviicola	1.14771519659936
1394	JDS36-0-L	no	Good	Fluviicola	1.08653169702181
1395	JDS61-0-L	no	Moderate	Fluviicola	1.07313659162487
1396	JDS67-0-L	no	Good	Fluviicola	1.07181917608458
1397	JDS31-0-L	no	Good	Fluviicola	1.06560106560107
1398	JDS61-0-M	no	Moderate	Fluviicola	1.06360936528766
1399	JDS07-0-L	yes	Good	Fluviicola	1.05384615384615
1400	JDS68-0-M	no	Good	Fluviicola	1.03957075788062
1401	JDS46-0-L	yes	Poor	Fluviicola	1.03858337228021
1402	JDS24-0-R	no	Good	Fluviicola	1.0289864819423
1403	JDS50-0-M	no	Good	Fluviicola	0.991325898389095
1404	JDS21-0-M	no	Good	Fluviicola	0.988335856112546
1405	JDS67-0-M	no	Good	Fluviicola	0.856820744081172
1406	JDS21-0-L	no	Good	Fluviicola	0.85608358611392
1407	JDS61-0-R	no	Moderate	Fluviicola	0.850470547229
1408	JDS57-0-L	no	High	Fluviicola	0.837248524274184
1409	JDS46-0-M	yes	Poor	Fluviicola	0.824208879797858
1410	JDS46-0-R	yes	Poor	Fluviicola	0.817684152172407
1411	JDS65-0-R	no	Good	Fluviicola	0.813704496788009
1412	JDS60-0-M	no	Good	Fluviicola	0.805752460604824
1413	JDS55-0-L	no	High	Fluviicola	0.799262219489702
1414	JDS65-0-L	no	Good	Fluviicola	0.788392738836624
1415	JDS07-0-M	yes	Good	Fluviicola	0.774193548387097
1416	JDS50-0-R	no	Good	Fluviicola	0.770297334771222
1417	JDS66-0-R	no	Moderate	Fluviicola	0.769844890510949
1418	JDS55-0-M	no	High	Fluviicola	0.760729151715229
1419	JDS52-0-M	no	Good	Fluviicola	0.758459743290548
1420	JDS60-0-L	no	Good	Fluviicola	0.757735213639234
1421	JDS62-0-L	no	Good	Fluviicola	0.725772022200085
1422	JDS52-0-L	no	Good	Fluviicola	0.666625516943399
1423	JDS62-0-M	no	Good	Fluviicola	0.646019380581417
1424	JDS62-0-R	no	Good	Fluviicola	0.644560624507627
1425	JDS68-0-R	no	Good	Fluviicola	0.641327371146152
1426	JDS53-0-L	no	Good	Fluviicola	0.613729352932262
1427	JDS65-0-M	no	Good	Fluviicola	0.605173904369223
1428	JDS66-0-M	no	Moderate	Fluviicola	0.59212632028166
1429	JDS59-0-M	no	Good	Fluviicola	0.583566760037348
1430	JDS53-0-M	no	Good	Fluviicola	0.519916142557652
1431	JDS57-0-M	no	High	Fluviicola	0.445405955713922
1432	JDS66-0-L	no	Moderate	Fluviicola	0.42453357166797
1433	JDS59-0-L	no	Good	Fluviicola	0.414187376035468
1434	JDS50-0-L	no	Good	Fluviicola	0.345921014701643
1435	JDS59-0-R	no	Good	Fluviicola	0.301023479831427
1436	JDS52-0-R	no	Good	Fluviicola	0.288419336635526
1437	JDS57-0-R	no	High	Fluviicola	0.197792381803101
1438	JDS55-0-R	no	High	Fluviicola	0.152573205797782
1439	JDS60-0-R	no	Good	Fluviicola	0.0904499886937514
1440	JDS53-0-R	no	Good	Fluviicola	0.0633178556352891
1441	JDS50-0-L	no	Good	Polynucleobacter	6.58691265494379
1442	JDS05-0-L	no	Good	Polynucleobacter	5.21247140965451
1443	JDS05-0-R	no	Good	Polynucleobacter	5.20767178966087
1444	JDS04-0-L	no	Good	Polynucleobacter	5.13036710338565
1445	JDS38-0-L	yes	Good	Polynucleobacter	4.74201995894968
1446	JDS05-0-M	no	Good	Polynucleobacter	4.60422579627878
1447	JDS04-0-M	no	Good	Polynucleobacter	4.60361264425489
1448	JDS04-0-R	no	Good	Polynucleobacter	4.44861315824735
1449	JDS42-0-L	yes	Poor	Polynucleobacter	4.44345204867701
1450	JDS07-0-R	yes	Good	Polynucleobacter	4.22126389119257
1451	JDS39-0-R	yes	Moderate	Polynucleobacter	4.2000280938334
1452	JDS31-0-R	no	Good	Polynucleobacter	4.12770378766412
1453	JDS39-0-L	yes	Moderate	Polynucleobacter	4.02302986685858
1454	JDS27-0-R	no	Good	Polynucleobacter	4.01293932505683
1455	JDS24-0-R	no	Good	Polynucleobacter	3.97471248907122
1456	JDS31-0-M	no	Good	Polynucleobacter	3.96386822529224
1457	JDS03-0-R	yes	Good	Polynucleobacter	3.89587180556383
1458	JDS32-0-R	no	Bad	Polynucleobacter	3.86208138278718
1459	JDS26-0-L	no	Good	Polynucleobacter	3.86189448619689
1460	JDS30-0-M	no	Moderate	Polynucleobacter	3.81624163501537
1461	JDS26-0-M	no	Good	Polynucleobacter	3.79829731499673
1462	JDS38-0-M	yes	Good	Polynucleobacter	3.79687131514818
1463	JDS28-0-L	no	Poor	Polynucleobacter	3.77804014167651
1464	JDS30-0-R	no	Moderate	Polynucleobacter	3.75403915605398
1465	JDS31-0-L	no	Good	Polynucleobacter	3.74070374070374
1466	JDS30-0-L	no	Moderate	Polynucleobacter	3.72002459520394
1467	JDS34-0-L	no	Moderate	Polynucleobacter	3.68816640447474
1468	JDS33-0-M	no	Good	Polynucleobacter	3.68378596396881
1469	JDS24-0-M	no	Good	Polynucleobacter	3.63636363636364
1470	JDS27-0-M	no	Good	Polynucleobacter	3.60512463998411
1471	JDS21-0-R	no	Good	Polynucleobacter	3.57917570498915
1472	JDS22-0-R	no	Moderate	Polynucleobacter	3.56833766060848
1473	JDS03-0-L	yes	Good	Polynucleobacter	3.56452794989673
1474	JDS26-0-R	no	Good	Polynucleobacter	3.53809948876085
1475	JDS25-0-R	no	Good	Polynucleobacter	3.52403420819817
1476	JDS42-0-R	yes	Poor	Polynucleobacter	3.52043809896343
1477	JDS38-0-R	yes	Good	Polynucleobacter	3.51698952048269
1478	JDS24-0-L	no	Good	Polynucleobacter	3.51328903654485
1479	JDS22-0-L	no	Moderate	Polynucleobacter	3.49454850433324
1480	JDS25-0-M	no	Good	Polynucleobacter	3.45272011938679
1481	JDS06-0-L	yes	Moderate	Polynucleobacter	3.44956599820413
1482	JDS07-0-M	yes	Good	Polynucleobacter	3.44354838709677
1483	JDS21-0-L	no	Good	Polynucleobacter	3.43107516009437
1484	JDS09-0-R	no	Good	Polynucleobacter	3.42461480880793
1485	JDS07-0-L	yes	Good	Polynucleobacter	3.42307692307692
1486	JDS33-0-R	no	Good	Polynucleobacter	3.40152622178925
1487	JDS27-0-L	no	Good	Polynucleobacter	3.40091563113146
1488	JDS28-0-R	no	Poor	Polynucleobacter	3.39889579020014
1489	JDS28-0-M	no	Poor	Polynucleobacter	3.38185304628258
1490	JDS03-0-M	yes	Good	Polynucleobacter	3.37941628264209
1491	JDS32-0-L	no	Bad	Polynucleobacter	3.32275132275132
1492	JDS33-0-L	no	Good	Polynucleobacter	3.29088035697685
1493	JDS42-0-M	yes	Poor	Polynucleobacter	3.27006924852526
1494	JDS02-0-R	no	Good	Polynucleobacter	3.26973877311418
1495	JDS08-0-R	no	Good	Polynucleobacter	3.23373431638857
1496	JDS11-0-R	no	Good	Polynucleobacter	3.23354806113427
1497	JDS34-0-R	no	Moderate	Polynucleobacter	3.23014804845222
1498	JDS39-0-M	yes	Moderate	Polynucleobacter	3.22046651617758
1499	JDS40-0-L	yes	Moderate	Polynucleobacter	3.20740169622205
1500	JDS09-0-M	no	Good	Polynucleobacter	3.20051115241636
1501	JDS40-0-M	yes	Moderate	Polynucleobacter	3.19855732725892
1502	JDS43-0-M	yes	Good	Polynucleobacter	3.17780404700647
1503	JDS19-0-R	no	Good	Polynucleobacter	3.15630818334959
1504	JDS08-0-M	no	Good	Polynucleobacter	3.1228577957194
1505	JDS34-0-M	no	Moderate	Polynucleobacter	3.09289383561644
1506	JDS36-0-M	no	Good	Polynucleobacter	3.08641975308642
1507	JDS09-0-L	no	Good	Polynucleobacter	3.06259314456036
1508	JDS36-0-L	no	Good	Polynucleobacter	2.95474087391542
1509	JDS02-0-M	no	Good	Polynucleobacter	2.93468937630192
1510	JDS32-0-M	no	Bad	Polynucleobacter	2.88767855307779
1511	JDS02-0-L	no	Good	Polynucleobacter	2.88381987944687
1512	JDS25-0-L	no	Good	Polynucleobacter	2.86809598182593
1513	JDS06-0-R	yes	Moderate	Polynucleobacter	2.84193057668372
1514	JDS10-0-R	no	Good	Polynucleobacter	2.83961678957888
1515	JDS14-0-R	yes	Good	Polynucleobacter	2.83765347885402
1516	JDS09-4-R	no	Good	Polynucleobacter	2.81823340268583
1517	JDS20-0-L	no	Good	Polynucleobacter	2.8126431516262
1518	JDS17-0-R	no	Good	Polynucleobacter	2.78840896664844
1519	JDS11-0-M	no	Good	Polynucleobacter	2.78384664176475
1520	JDS20-0-R	no	Good	Polynucleobacter	2.78342455043002
1521	JDS43-0-L	yes	Good	Polynucleobacter	2.75263716372261
1522	JDS13-0-R	no	Good	Polynucleobacter	2.74700598802395
1523	JDS40-0-R	yes	Moderate	Polynucleobacter	2.74604569420035
1524	JDS13-0-L	no	Good	Polynucleobacter	2.70782561603033
1525	JDS13-0-M	no	Good	Polynucleobacter	2.69992285934688
1526	JDS36-0-R	no	Good	Polynucleobacter	2.68872802481903
1527	JDS22-0-M	no	Moderate	Polynucleobacter	2.66528925619835
1528	JDS06-0-M	yes	Moderate	Polynucleobacter	2.60696899820651
1529	JDS01-0-M	no	Good	Polynucleobacter	2.60586319218241
1530	JDS19-0-L	no	Good	Polynucleobacter	2.59420003945551
1531	JDS08-0-L	no	Good	Polynucleobacter	2.58513220917263
1532	JDS21-0-M	no	Good	Polynucleobacter	2.57323479654528
1533	JDS17-0-L	no	Good	Polynucleobacter	2.53507653061224
1534	JDS55-0-L	no	High	Polynucleobacter	2.5130648632032
1535	JDS14-0-M	yes	Good	Polynucleobacter	2.49636658972386
1536	JDS11-0-L	no	Good	Polynucleobacter	2.47817724515461
1537	JDS14-0-L	yes	Good	Polynucleobacter	2.4390243902439
1538	JDS10-0-M	no	Good	Polynucleobacter	2.43827160493827
1539	JDS44-0-R	yes	Good	Polynucleobacter	2.4316999926756
1540	JDS43-0-R	yes	Good	Polynucleobacter	2.42790975646198
1541	JDS44-0-L	yes	Good	Polynucleobacter	2.38153544753275
1542	JDS44-0-M	yes	Good	Polynucleobacter	2.32845528455285
1543	JDS20-0-M	no	Good	Polynucleobacter	2.31441391797213
1544	JDS17-0-M	no	Good	Polynucleobacter	2.25320149132761
1545	JDS61-0-L	no	Moderate	Polynucleobacter	2.14627318324974
1546	JDS19-0-M	no	Good	Polynucleobacter	2.10125618576323
1547	JDS62-0-L	no	Good	Polynucleobacter	1.970969119112
1548	JDS15-0-R	no	Good	Polynucleobacter	1.96428571428571
1549	JDS15-0-L	no	Good	Polynucleobacter	1.95740574815632
1550	JDS57-0-L	no	High	Polynucleobacter	1.93350198771232
1551	JDS09-4-L	no	Good	Polynucleobacter	1.92151004888647
1552	JDS61-0-R	no	Moderate	Polynucleobacter	1.91007319623562
1553	JDS15-0-M	no	Good	Polynucleobacter	1.89908131084602
1554	JDS55-0-R	no	High	Polynucleobacter	1.89542867202629
1555	JDS45-0-L	yes	Moderate	Polynucleobacter	1.88633321163442
1556	JDS60-0-L	no	Good	Polynucleobacter	1.88030590051217
1557	JDS68-0-L	no	Good	Polynucleobacter	1.81417322834646
1558	JDS09-4-M	no	Good	Polynucleobacter	1.81258778677012
1559	JDS59-0-M	no	Good	Polynucleobacter	1.80322128851541
1560	JDS53-0-R	no	Good	Polynucleobacter	1.80104122695934
1561	JDS68-0-M	no	Good	Polynucleobacter	1.76056338028169
1562	JDS52-0-L	no	Good	Polynucleobacter	1.68508116782915
1563	JDS10-0-L	no	Good	Polynucleobacter	1.6845703125
1564	JDS68-0-R	no	Good	Polynucleobacter	1.65921393269004
1565	JDS45-0-M	yes	Moderate	Polynucleobacter	1.64647856676579
1566	JDS61-0-M	no	Moderate	Polynucleobacter	1.64375992817184
1567	JDS60-0-M	no	Good	Polynucleobacter	1.6166046203274
1568	JDS49-0-R	no	Good	Polynucleobacter	1.60616348916166
1569	JDS47-0-R	no	Good	Polynucleobacter	1.60550458715596
1570	JDS53-0-M	no	Good	Polynucleobacter	1.60167714884696
1571	JDS50-0-R	no	Good	Polynucleobacter	1.58681250962872
1572	JDS52-0-M	no	Good	Polynucleobacter	1.55338389731622
1573	JDS59-0-R	no	Good	Polynucleobacter	1.53521974714028
1574	JDS53-0-L	no	Good	Polynucleobacter	1.52295802394302
1575	JDS49-0-M	no	Good	Polynucleobacter	1.51967615634747
1576	JDS62-0-M	no	Good	Polynucleobacter	1.49471150801191
1577	JDS67-0-L	no	Good	Polynucleobacter	1.48013124316442
1578	JDS45-0-R	yes	Moderate	Polynucleobacter	1.44576988620747
1579	JDS57-0-M	no	High	Polynucleobacter	1.43166200050904
1580	JDS55-0-M	no	High	Polynucleobacter	1.42098464188316
1581	JDS47-0-M	no	Good	Polynucleobacter	1.40458254865035
1582	JDS50-0-M	no	Good	Polynucleobacter	1.38372573316811
1583	JDS49-0-L	no	Good	Polynucleobacter	1.37882518466409
1584	JDS57-0-R	no	High	Polynucleobacter	1.29522108083966
1585	JDS46-0-M	yes	Poor	Polynucleobacter	1.28745036698352
1586	JDS67-0-M	no	Good	Polynucleobacter	1.26268320180383
1587	JDS46-0-L	yes	Poor	Polynucleobacter	1.26187879732045
1588	JDS65-0-R	no	Good	Polynucleobacter	1.26032425818293
1589	JDS47-0-L	no	Good	Polynucleobacter	1.25705489994869
1590	JDS65-0-M	no	Good	Polynucleobacter	1.2502493848507
1591	JDS67-0-R	no	Good	Polynucleobacter	1.21729970152748
1592	JDS65-0-L	no	Good	Polynucleobacter	1.21240227905128
1593	JDS60-0-R	no	Good	Polynucleobacter	1.19846235019221
1594	JDS52-0-R	no	Good	Polynucleobacter	1.1724873032792
1595	JDS62-0-R	no	Good	Polynucleobacter	1.16737090883048
1596	JDS46-0-R	yes	Poor	Polynucleobacter	1.15723096112536
1597	JDS66-0-R	no	Moderate	Polynucleobacter	0.855383211678832
1598	JDS66-0-L	no	Moderate	Polynucleobacter	0.675902133839794
1599	JDS66-0-M	no	Moderate	Polynucleobacter	0.645471033820548
1600	JDS59-0-L	no	Good	Polynucleobacter	0.624197876560495
1601	JDS47-0-L	no	Good	Candidatus_Planktophila	5.73370959466393
1602	JDS46-0-M	yes	Poor	Candidatus_Planktophila	5.70328480327277
1603	JDS47-0-R	no	Good	Candidatus_Planktophila	5.58342889908257
1604	JDS46-0-R	yes	Poor	Candidatus_Planktophila	5.54362137066038
1605	JDS47-0-M	no	Good	Candidatus_Planktophila	5.49278091650973
1606	JDS49-0-L	no	Good	Candidatus_Planktophila	5.35349982412944
1607	JDS46-0-L	yes	Poor	Candidatus_Planktophila	5.13579477592564
1608	JDS49-0-M	no	Good	Candidatus_Planktophila	4.87092706881678
1609	JDS49-0-R	no	Good	Candidatus_Planktophila	4.65526247061896
1610	JDS50-0-M	no	Good	Candidatus_Planktophila	4.50227178851714
1611	JDS50-0-R	no	Good	Candidatus_Planktophila	4.46772454167309
1612	JDS21-0-L	no	Good	Candidatus_Planktophila	4.42197505898214
1613	JDS04-0-R	no	Good	Candidatus_Planktophila	4.34811737907008
1614	JDS25-0-L	no	Good	Candidatus_Planktophila	4.23825074542099
1615	JDS27-0-M	no	Good	Candidatus_Planktophila	4.13149270036746
1616	JDS25-0-M	no	Good	Candidatus_Planktophila	4.09035409035409
1617	JDS45-0-R	yes	Moderate	Candidatus_Planktophila	3.99098455280084
1618	JDS24-0-R	no	Good	Candidatus_Planktophila	3.95453628354294
1619	JDS21-0-R	no	Good	Candidatus_Planktophila	3.95200650759219
1620	JDS25-0-R	no	Good	Candidatus_Planktophila	3.84842229430846
1621	JDS05-0-M	no	Good	Candidatus_Planktophila	3.79217912330495
1622	JDS57-0-M	no	High	Candidatus_Planktophila	3.77322473911937
1623	JDS52-0-R	no	Good	Candidatus_Planktophila	3.76826133299893
1624	JDS45-0-M	yes	Moderate	Candidatus_Planktophila	3.76441575397113
1625	JDS26-0-L	no	Good	Candidatus_Planktophila	3.69075079991071
1626	JDS04-0-M	no	Good	Candidatus_Planktophila	3.68163572503763
1627	JDS28-0-M	no	Poor	Candidatus_Planktophila	3.67820099363724
1628	JDS22-0-R	no	Moderate	Candidatus_Planktophila	3.654883163571
1629	JDS20-0-M	no	Good	Candidatus_Planktophila	3.62119184444619
1630	JDS26-0-M	no	Good	Candidatus_Planktophila	3.61001964636542
1631	JDS03-0-L	yes	Good	Candidatus_Planktophila	3.60450396428809
1632	JDS27-0-L	no	Good	Candidatus_Planktophila	3.59712230215827
1633	JDS31-0-R	no	Good	Candidatus_Planktophila	3.58930764144706
1634	JDS52-0-M	no	Good	Candidatus_Planktophila	3.57351225204201
1635	JDS20-0-R	no	Good	Candidatus_Planktophila	3.57310398749023
1636	JDS03-0-M	yes	Good	Candidatus_Planktophila	3.51685665777347
1637	JDS45-0-L	yes	Moderate	Candidatus_Planktophila	3.49275891444566
1638	JDS22-0-M	no	Moderate	Candidatus_Planktophila	3.48484848484849
1639	JDS24-0-L	no	Good	Candidatus_Planktophila	3.45514950166113
1640	JDS05-0-L	no	Good	Candidatus_Planktophila	3.45491753942458
1641	JDS27-0-R	no	Good	Candidatus_Planktophila	3.45340094422102
1642	JDS26-0-R	no	Good	Candidatus_Planktophila	3.4488355108334
1643	JDS21-0-M	no	Good	Candidatus_Planktophila	3.44581960644644
1644	JDS05-0-R	no	Good	Candidatus_Planktophila	3.44214403658072
1645	JDS19-0-L	no	Good	Candidatus_Planktophila	3.43262971000197
1646	JDS04-0-L	no	Good	Candidatus_Planktophila	3.43105461149306
1647	JDS15-0-M	no	Good	Candidatus_Planktophila	3.4073769367887
1648	JDS19-0-R	no	Good	Candidatus_Planktophila	3.38682507314478
1649	JDS22-0-L	no	Moderate	Candidatus_Planktophila	3.38272295219458
1650	JDS07-0-M	yes	Good	Candidatus_Planktophila	3.37903225806452
1651	JDS61-0-M	no	Moderate	Candidatus_Planktophila	3.37039850818427
1652	JDS24-0-M	no	Good	Candidatus_Planktophila	3.35411880538234
1653	JDS07-0-L	yes	Good	Candidatus_Planktophila	3.34615384615385
1654	JDS55-0-L	no	High	Candidatus_Planktophila	3.33538272363972
1655	JDS60-0-R	no	Good	Candidatus_Planktophila	3.33157458355318
1656	JDS03-0-R	yes	Good	Candidatus_Planktophila	3.30612974325371
1657	JDS43-0-R	yes	Good	Candidatus_Planktophila	3.30195726878829
1658	JDS55-0-R	no	High	Candidatus_Planktophila	3.29792852532128
1659	JDS59-0-R	no	Good	Candidatus_Planktophila	3.29620710415412
1660	JDS34-0-M	no	Moderate	Candidatus_Planktophila	3.28553082191781
1661	JDS08-0-M	no	Good	Candidatus_Planktophila	3.26757559600884
1662	JDS14-0-M	yes	Good	Candidatus_Planktophila	3.26579464820039
1663	JDS55-0-M	no	High	Candidatus_Planktophila	3.26539400028707
1664	JDS28-0-R	no	Poor	Candidatus_Planktophila	3.25224292615597
1665	JDS30-0-M	no	Moderate	Candidatus_Planktophila	3.24651835775005
1666	JDS62-0-L	no	Good	Candidatus_Planktophila	3.24462786395332
1667	JDS62-0-R	no	Good	Candidatus_Planktophila	3.23712669197164
1668	JDS28-0-L	no	Poor	Candidatus_Planktophila	3.23691460055096
1669	JDS19-0-M	no	Good	Candidatus_Planktophila	3.22801674914351
1670	JDS65-0-M	no	Good	Candidatus_Planktophila	3.22537740240739
1671	JDS53-0-R	no	Good	Candidatus_Planktophila	3.22217532010694
1672	JDS20-0-L	no	Good	Candidatus_Planktophila	3.21575813101237
1673	JDS61-0-L	no	Moderate	Candidatus_Planktophila	3.20774524670477
1674	JDS08-0-L	no	Good	Candidatus_Planktophila	3.17564464273998
1675	JDS32-0-L	no	Bad	Candidatus_Planktophila	3.17460317460317
1676	JDS44-0-L	yes	Good	Candidatus_Planktophila	3.17129913064773
1677	JDS14-0-R	yes	Good	Candidatus_Planktophila	3.13778990450205
1678	JDS32-0-M	no	Bad	Candidatus_Planktophila	3.13431302024458
1679	JDS57-0-L	no	High	Candidatus_Planktophila	3.12010601132394
1680	JDS57-0-R	no	High	Candidatus_Planktophila	3.12001531295859
1681	JDS33-0-R	no	Good	Candidatus_Planktophila	3.11738918655626
1682	JDS30-0-L	no	Moderate	Candidatus_Planktophila	3.1153924984628
1683	JDS13-0-L	no	Good	Candidatus_Planktophila	3.10497337304811
1684	JDS42-0-R	yes	Poor	Candidatus_Planktophila	3.09016233131234
1685	JDS61-0-R	no	Moderate	Candidatus_Planktophila	3.08121296619031
1686	JDS15-0-L	no	Good	Candidatus_Planktophila	3.07395409745675
1687	JDS07-0-R	yes	Good	Candidatus_Planktophila	3.04362249129209
1688	JDS02-0-L	no	Good	Candidatus_Planktophila	3.04337548753102
1689	JDS42-0-M	yes	Poor	Candidatus_Planktophila	3.0392408309823
1690	JDS34-0-R	no	Moderate	Candidatus_Planktophila	3.03275011215792
1691	JDS30-0-R	no	Moderate	Candidatus_Planktophila	3.031743014636
1692	JDS36-0-M	no	Good	Candidatus_Planktophila	3.01994301994302
1693	JDS44-0-R	yes	Good	Candidatus_Planktophila	3.0103274005713
1694	JDS65-0-R	no	Good	Candidatus_Planktophila	3.00397675130009
1695	JDS32-0-R	no	Bad	Candidatus_Planktophila	2.98883687432481
1696	JDS68-0-L	no	Good	Candidatus_Planktophila	2.98582677165354
1697	JDS62-0-M	no	Good	Candidatus_Planktophila	2.97675596934575
1698	JDS43-0-M	yes	Good	Candidatus_Planktophila	2.97614908559905
1699	JDS59-0-M	no	Good	Candidatus_Planktophila	2.96451914098973
1700	JDS65-0-L	no	Good	Candidatus_Planktophila	2.95481648337088
1701	JDS44-0-M	yes	Good	Candidatus_Planktophila	2.95284552845528
1702	JDS42-0-L	yes	Poor	Candidatus_Planktophila	2.94741542927319
1703	JDS17-0-M	no	Good	Candidatus_Planktophila	2.93402496352731
1704	JDS31-0-M	no	Good	Candidatus_Planktophila	2.93304994686504
1705	JDS67-0-L	no	Good	Candidatus_Planktophila	2.90922347794386
1706	JDS15-0-R	no	Good	Candidatus_Planktophila	2.87142857142857
1707	JDS53-0-M	no	Good	Candidatus_Planktophila	2.86792452830189
1708	JDS08-0-R	no	Good	Candidatus_Planktophila	2.86508860432027
1709	JDS36-0-R	no	Good	Candidatus_Planktophila	2.86373399093151
1710	JDS33-0-L	no	Good	Candidatus_Planktophila	2.86325183601376
1711	JDS60-0-L	no	Good	Candidatus_Planktophila	2.86255525152599
1712	JDS68-0-R	no	Good	Candidatus_Planktophila	2.85949635208284
1713	JDS33-0-M	no	Good	Candidatus_Planktophila	2.84126557318276
1714	JDS17-0-L	no	Good	Candidatus_Planktophila	2.83801020408163
1715	JDS53-0-L	no	Good	Candidatus_Planktophila	2.83376269131687
1716	JDS68-0-M	no	Good	Candidatus_Planktophila	2.8252850435949
1717	JDS39-0-M	yes	Moderate	Candidatus_Planktophila	2.79909706546275
1718	JDS09-0-L	no	Good	Candidatus_Planktophila	2.77198211624441
1719	JDS50-0-L	no	Good	Candidatus_Planktophila	2.76736811761314
1720	JDS67-0-M	no	Good	Candidatus_Planktophila	2.76587748966554
1721	JDS02-0-R	no	Good	Candidatus_Planktophila	2.75902553566187
1722	JDS43-0-L	yes	Good	Candidatus_Planktophila	2.72142812558517
1723	JDS17-0-R	no	Good	Candidatus_Planktophila	2.71030227290479
1724	JDS60-0-M	no	Good	Candidatus_Planktophila	2.70794023152634
1725	JDS10-0-L	no	Good	Candidatus_Planktophila	2.703857421875
1726	JDS10-0-M	no	Good	Candidatus_Planktophila	2.70061728395062
1727	JDS31-0-L	no	Good	Candidatus_Planktophila	2.6973026973027
1728	JDS40-0-M	yes	Moderate	Candidatus_Planktophila	2.69552012148823
1729	JDS39-0-L	yes	Moderate	Candidatus_Planktophila	2.64843468873696
1730	JDS52-0-L	no	Good	Candidatus_Planktophila	2.64798469230294
1731	JDS40-0-R	yes	Moderate	Candidatus_Planktophila	2.62888107791447
1732	JDS11-0-R	no	Good	Candidatus_Planktophila	2.62725779967159
1733	JDS14-0-L	yes	Good	Candidatus_Planktophila	2.62539502471437
1734	JDS10-0-R	no	Good	Candidatus_Planktophila	2.61217175546213
1735	JDS40-0-L	yes	Moderate	Candidatus_Planktophila	2.60601387818042
1736	JDS34-0-L	no	Moderate	Candidatus_Planktophila	2.60443978325468
1737	JDS13-0-R	no	Good	Candidatus_Planktophila	2.58233532934132
1738	JDS38-0-R	yes	Good	Candidatus_Planktophila	2.5801841854557
1739	JDS36-0-L	no	Good	Candidatus_Planktophila	2.57953568357696
1740	JDS38-0-M	yes	Good	Candidatus_Planktophila	2.57055262951026
1741	JDS38-0-L	yes	Good	Candidatus_Planktophila	2.53379573925968
1742	JDS67-0-R	no	Good	Candidatus_Planktophila	2.51653303681161
1743	JDS11-0-L	no	Good	Candidatus_Planktophila	2.47077970113922
1744	JDS11-0-M	no	Good	Candidatus_Planktophila	2.42441327789132
1745	JDS39-0-R	yes	Moderate	Candidatus_Planktophila	2.40904621435595
1746	JDS09-0-M	no	Good	Candidatus_Planktophila	2.39312267657993
1747	JDS02-0-M	no	Good	Candidatus_Planktophila	2.35877956132827
1748	JDS06-0-L	yes	Moderate	Candidatus_Planktophila	2.30469919185873
1749	JDS09-4-R	no	Good	Candidatus_Planktophila	2.18460374503499
1750	JDS13-0-M	no	Good	Candidatus_Planktophila	2.1727950629982
1751	JDS09-0-R	no	Good	Candidatus_Planktophila	2.11465286008359
1752	JDS09-4-M	no	Good	Candidatus_Planktophila	2.08681693532205
1753	JDS09-4-L	no	Good	Candidatus_Planktophila	2.0844649646931
1754	JDS06-0-M	yes	Moderate	Candidatus_Planktophila	2.04970535485524
1755	JDS66-0-M	no	Moderate	Candidatus_Planktophila	2.04310252853942
1756	JDS66-0-R	no	Moderate	Candidatus_Planktophila	2.03010948905109
1757	JDS06-0-R	yes	Moderate	Candidatus_Planktophila	1.92919374913567
1758	JDS66-0-L	no	Moderate	Candidatus_Planktophila	1.80426767958887
1759	JDS59-0-L	no	Good	Candidatus_Planktophila	1.52840975382102
1760	JDS01-0-M	no	Good	Candidatus_Planktophila	1.23645549424982
1761	JDS50-0-L	no	Good	Algoriphagus	3.64658402997982
1762	JDS59-0-M	no	Good	Algoriphagus	2.73692810457516
1763	JDS52-0-L	no	Good	Algoriphagus	2.53070798098883
1764	JDS60-0-R	no	Good	Algoriphagus	2.52506218436723
1765	JDS01-0-M	no	Good	Algoriphagus	2.41973010702652
1766	JDS22-0-R	no	Moderate	Algoriphagus	2.39664469742361
1767	JDS14-0-L	yes	Good	Algoriphagus	2.38230289279637
1768	JDS57-0-R	no	High	Algoriphagus	2.25866139220315
1769	JDS40-0-M	yes	Moderate	Algoriphagus	2.249430523918
1770	JDS39-0-L	yes	Moderate	Algoriphagus	2.23821518531846
1771	JDS20-0-L	no	Good	Algoriphagus	2.21713238662391
1772	JDS60-0-M	no	Good	Algoriphagus	2.18777092151563
1773	JDS50-0-M	no	Good	Algoriphagus	2.17540961035385
1774	JDS22-0-L	no	Moderate	Algoriphagus	2.12468549063461
1775	JDS40-0-R	yes	Moderate	Algoriphagus	2.10896309314587
1776	JDS59-0-R	no	Good	Algoriphagus	2.0996387718242
1777	JDS39-0-M	yes	Moderate	Algoriphagus	2.09932279909707
1778	JDS66-0-R	no	Moderate	Algoriphagus	2.09283759124088
1779	JDS42-0-L	yes	Poor	Algoriphagus	2.06542369096796
1780	JDS34-0-R	no	Moderate	Algoriphagus	2.06370569762225
1781	JDS55-0-L	no	High	Algoriphagus	2.05963725791577
1782	JDS10-0-M	no	Good	Algoriphagus	2.05246913580247
1783	JDS52-0-M	no	Good	Algoriphagus	1.99824970828471
1784	JDS32-0-M	no	Bad	Algoriphagus	1.99362860959819
1785	JDS57-0-L	no	High	Algoriphagus	1.97566558245994
1786	JDS40-0-L	yes	Moderate	Algoriphagus	1.97378565921357
1787	JDS42-0-R	yes	Poor	Algoriphagus	1.94927961405567
1788	JDS34-0-L	no	Moderate	Algoriphagus	1.94022024121657
1789	JDS14-0-M	yes	Good	Algoriphagus	1.93211934684107
1790	JDS32-0-R	no	Bad	Algoriphagus	1.92653943104069
1791	JDS34-0-M	no	Moderate	Algoriphagus	1.9263698630137
1792	JDS53-0-M	no	Good	Algoriphagus	1.89517819706499
1793	JDS39-0-R	yes	Moderate	Algoriphagus	1.86823992133727
1794	JDS10-0-R	no	Good	Algoriphagus	1.8471293679785
1795	JDS38-0-L	yes	Good	Algoriphagus	1.84018684974167
1796	JDS55-0-M	no	High	Algoriphagus	1.83723266829338
1797	JDS57-0-M	no	High	Algoriphagus	1.83252736065157
1798	JDS21-0-R	no	Good	Algoriphagus	1.82348156182213
1799	JDS43-0-M	yes	Good	Algoriphagus	1.82184827202559
1800	JDS02-0-R	no	Good	Algoriphagus	1.81978280011741
1801	JDS09-4-R	no	Good	Algoriphagus	1.79686022318895
1802	JDS42-0-M	yes	Poor	Algoriphagus	1.79533213644524
1803	JDS66-0-M	no	Moderate	Algoriphagus	1.79238237490665
1804	JDS24-0-M	no	Good	Algoriphagus	1.79192648506728
1805	JDS06-0-L	yes	Moderate	Algoriphagus	1.7883867105657
1806	JDS13-0-L	no	Good	Algoriphagus	1.76911273580648
1807	JDS31-0-R	no	Good	Algoriphagus	1.75687163502409
1808	JDS19-0-R	no	Good	Algoriphagus	1.75547477613264
1809	JDS21-0-L	no	Good	Algoriphagus	1.75261206605999
1810	JDS33-0-M	no	Good	Algoriphagus	1.74778166173703
1811	JDS43-0-L	yes	Good	Algoriphagus	1.7477061356969
1812	JDS33-0-R	no	Good	Algoriphagus	1.74541321643124
1813	JDS44-0-R	yes	Good	Algoriphagus	1.7432066212554
1814	JDS25-0-R	no	Good	Algoriphagus	1.73989973459157
1815	JDS53-0-L	no	Good	Algoriphagus	1.72753447492044
1816	JDS17-0-R	no	Good	Algoriphagus	1.71834726236038
1817	JDS24-0-R	no	Good	Algoriphagus	1.70825206806107
1818	JDS38-0-R	yes	Good	Algoriphagus	1.69101302000635
1819	JDS43-0-R	yes	Good	Algoriphagus	1.68833109218587
1820	JDS09-0-L	no	Good	Algoriphagus	1.68405365126677
1821	JDS44-0-L	yes	Good	Algoriphagus	1.67748255173258
1822	JDS14-0-R	yes	Good	Algoriphagus	1.6643929058663
1823	JDS13-0-R	no	Good	Algoriphagus	1.66167664670659
1824	JDS24-0-L	no	Good	Algoriphagus	1.66112956810631
1825	JDS11-0-R	no	Good	Algoriphagus	1.66098269546545
1826	JDS21-0-M	no	Good	Algoriphagus	1.6383225002226
1827	JDS38-0-M	yes	Good	Algoriphagus	1.63509158085056
1828	JDS11-0-M	no	Good	Algoriphagus	1.63506941997322
1829	JDS09-0-M	no	Good	Algoriphagus	1.62639405204461
1830	JDS02-0-M	no	Good	Algoriphagus	1.61744884205367
1831	JDS15-0-R	no	Good	Algoriphagus	1.61428571428571
1832	JDS26-0-M	no	Good	Algoriphagus	1.61263916175508
1833	JDS17-0-L	no	Good	Algoriphagus	1.61033163265306
1834	JDS06-0-R	yes	Moderate	Algoriphagus	1.58346010233716
1835	JDS19-0-M	no	Good	Algoriphagus	1.57594213932242
1836	JDS27-0-R	no	Good	Algoriphagus	1.57370169610072
1837	JDS20-0-R	no	Good	Algoriphagus	1.57154026583268
1838	JDS11-0-L	no	Good	Algoriphagus	1.56088178724663
1839	JDS44-0-M	yes	Good	Algoriphagus	1.5479674796748
1840	JDS09-0-R	no	Good	Algoriphagus	1.54700268230304
1841	JDS20-0-M	no	Good	Algoriphagus	1.54294261198142
1842	JDS03-0-R	yes	Good	Algoriphagus	1.54286054685173
1843	JDS33-0-L	no	Good	Algoriphagus	1.53388491215023
1844	JDS32-0-L	no	Bad	Algoriphagus	1.52380952380952
1845	JDS02-0-L	no	Good	Algoriphagus	1.51873301028247
1846	JDS61-0-M	no	Moderate	Algoriphagus	1.51253539609089
1847	JDS13-0-M	no	Good	Algoriphagus	1.51067112368218
1848	JDS61-0-R	no	Moderate	Algoriphagus	1.50575113279888
1849	JDS36-0-M	no	Good	Algoriphagus	1.50047483380817
1850	JDS22-0-M	no	Moderate	Algoriphagus	1.49449035812672
1851	JDS60-0-L	no	Good	Algoriphagus	1.46635795972778
1852	JDS06-0-M	yes	Moderate	Algoriphagus	1.45400973610044
1853	JDS30-0-R	no	Moderate	Algoriphagus	1.44459228283596
1854	JDS15-0-M	no	Good	Algoriphagus	1.43973673385438
1855	JDS03-0-M	yes	Good	Algoriphagus	1.439081574905
1856	JDS36-0-L	no	Good	Algoriphagus	1.43828656296412
1857	JDS49-0-L	no	Good	Algoriphagus	1.43510376362997
1858	JDS55-0-R	no	High	Algoriphagus	1.42010445396397
1859	JDS36-0-R	no	Good	Algoriphagus	1.4159573621828
1860	JDS09-4-M	no	Good	Algoriphagus	1.40458832185138
1861	JDS66-0-L	no	Moderate	Algoriphagus	1.39649201206569
1862	JDS26-0-R	no	Good	Algoriphagus	1.37953420433336
1863	JDS10-0-L	no	Good	Algoriphagus	1.37939453125
1864	JDS53-0-R	no	Good	Algoriphagus	1.37892218939074
1865	JDS17-0-M	no	Good	Algoriphagus	1.37785702707084
1866	JDS09-4-L	no	Good	Algoriphagus	1.37153720803911
1867	JDS25-0-L	no	Good	Algoriphagus	1.37015476359506
1868	JDS26-0-L	no	Good	Algoriphagus	1.36914949028946
1869	JDS15-0-L	no	Good	Algoriphagus	1.36467020470053
1870	JDS61-0-L	no	Moderate	Algoriphagus	1.35308526770092
1871	JDS49-0-R	no	Good	Algoriphagus	1.33194045442674
1872	JDS27-0-M	no	Good	Algoriphagus	1.3208858873771
1873	JDS31-0-M	no	Good	Algoriphagus	1.31774707757705
1874	JDS25-0-M	no	Good	Algoriphagus	1.31596798263465
1875	JDS05-0-R	no	Good	Algoriphagus	1.3082687666709
1876	JDS28-0-L	no	Poor	Algoriphagus	1.2987012987013
1877	JDS03-0-L	yes	Good	Algoriphagus	1.29255779865414
1878	JDS04-0-M	no	Good	Algoriphagus	1.28575012543904
1879	JDS52-0-R	no	Good	Algoriphagus	1.2853470437018
1880	JDS28-0-M	no	Poor	Algoriphagus	1.2725529504053
1881	JDS50-0-R	no	Good	Algoriphagus	1.27099060237252
1882	JDS05-0-L	no	Good	Algoriphagus	1.2639942217407
1883	JDS28-0-R	no	Poor	Algoriphagus	1.2336093857833
1884	JDS47-0-R	no	Good	Algoriphagus	1.23279816513761
1885	JDS31-0-L	no	Good	Algoriphagus	1.22100122100122
1886	JDS27-0-L	no	Good	Algoriphagus	1.22084150861129
1887	JDS30-0-L	no	Moderate	Algoriphagus	1.21951219512195
1888	JDS04-0-L	no	Good	Algoriphagus	1.18692437410819
1889	JDS65-0-R	no	Good	Algoriphagus	1.150198837565
1890	JDS65-0-M	no	Good	Algoriphagus	1.11724413114318
1891	JDS68-0-M	no	Good	Algoriphagus	1.1150234741784
1892	JDS62-0-R	no	Good	Algoriphagus	1.09575306166297
1893	JDS30-0-M	no	Moderate	Algoriphagus	1.09423042141436
1894	JDS08-0-L	no	Good	Algoriphagus	1.06292238042123
1895	JDS49-0-M	no	Good	Algoriphagus	1.06178246731701
1896	JDS47-0-M	no	Good	Algoriphagus	1.05147520401758
1897	JDS65-0-L	no	Good	Algoriphagus	1.04677355240493
1898	JDS62-0-M	no	Good	Algoriphagus	1.04503135094053
1899	JDS08-0-M	no	Good	Algoriphagus	1.03587478101912
1900	JDS08-0-R	no	Good	Algoriphagus	1.03479498124434
1901	JDS45-0-L	yes	Moderate	Algoriphagus	1.03444079347694
1902	JDS04-0-R	no	Good	Algoriphagus	0.991558354549109
1903	JDS19-0-L	no	Good	Algoriphagus	0.986387847701716
1904	JDS62-0-L	no	Good	Algoriphagus	0.981926853564821
1905	JDS67-0-R	no	Good	Algoriphagus	0.971498800257506
1906	JDS05-0-M	no	Good	Algoriphagus	0.969725638599811
1907	JDS68-0-L	no	Good	Algoriphagus	0.951181102362205
1908	JDS45-0-M	yes	Moderate	Algoriphagus	0.913904402698194
1909	JDS45-0-R	yes	Moderate	Algoriphagus	0.901544719916442
1910	JDS67-0-L	no	Good	Algoriphagus	0.889537003281079
1911	JDS47-0-L	no	Good	Algoriphagus	0.872242175474602
1912	JDS67-0-M	no	Good	Algoriphagus	0.849304772641864
1913	JDS07-0-R	yes	Good	Algoriphagus	0.754685685851717
1914	JDS68-0-R	no	Good	Algoriphagus	0.729583431395623
1915	JDS07-0-L	yes	Good	Algoriphagus	0.707692307692308
1916	JDS07-0-M	yes	Good	Algoriphagus	0.67741935483871
1917	JDS46-0-L	yes	Poor	Algoriphagus	0.654307524536532
1918	JDS46-0-R	yes	Poor	Algoriphagus	0.637516457625944
1919	JDS59-0-L	no	Good	Algoriphagus	0.618364251545911
1920	JDS46-0-M	yes	Poor	Algoriphagus	0.541451088918301
1921	JDS52-0-M	no	Good	Dinghuibacter	2.07117852975496
1922	JDS55-0-L	no	High	Dinghuibacter	1.87519213034122
1923	JDS53-0-M	no	Good	Dinghuibacter	1.84486373165618
1924	JDS50-0-M	no	Good	Dinghuibacter	1.82431502134104
1925	JDS53-0-L	no	Good	Dinghuibacter	1.6820730413699
1926	JDS52-0-L	no	Good	Dinghuibacter	1.65421887537806
1927	JDS57-0-L	no	High	Dinghuibacter	1.54800626430551
1928	JDS55-0-M	no	High	Dinghuibacter	1.54298837376202
1929	JDS65-0-R	no	Good	Dinghuibacter	1.36433159987764
1930	JDS50-0-R	no	Good	Dinghuibacter	1.29409952241565
1931	JDS62-0-M	no	Good	Dinghuibacter	1.27937171448477
1932	JDS65-0-L	no	Good	Dinghuibacter	1.19915198091957
1933	JDS57-0-M	no	High	Dinghuibacter	1.18987019597862
1934	JDS61-0-R	no	Moderate	Dinghuibacter	1.17113976995469
1935	JDS49-0-L	no	Good	Dinghuibacter	1.1607456911713
1936	JDS65-0-M	no	Good	Dinghuibacter	1.15714570725544
1937	JDS47-0-R	no	Good	Dinghuibacter	1.15395642201835
1938	JDS47-0-M	no	Good	Dinghuibacter	1.1142498430634
1939	JDS62-0-R	no	Good	Dinghuibacter	1.10291484637972
1940	JDS68-0-L	no	Good	Dinghuibacter	1.10236220472441
1941	JDS49-0-R	no	Good	Dinghuibacter	1.09689213893967
1942	JDS62-0-L	no	Good	Dinghuibacter	1.08865803330013
1943	JDS61-0-L	no	Moderate	Dinghuibacter	1.06147206345503
1944	JDS60-0-L	no	Good	Dinghuibacter	1.03837788535747
1945	JDS50-0-L	no	Good	Dinghuibacter	1.02334966849236
1946	JDS59-0-M	no	Good	Dinghuibacter	1.01540616246499
1947	JDS67-0-R	no	Good	Dinghuibacter	1.00661321472464
1948	JDS60-0-M	no	Good	Dinghuibacter	0.999541027079402
1949	JDS67-0-L	no	Good	Dinghuibacter	0.998906306963179
1950	JDS47-0-L	no	Good	Dinghuibacter	0.987685992816829
1951	JDS68-0-M	no	Good	Dinghuibacter	0.972501676727029
1952	JDS67-0-M	no	Good	Dinghuibacter	0.962044344231492
1953	JDS49-0-M	no	Good	Dinghuibacter	0.955604220585308
1954	JDS59-0-R	no	Good	Dinghuibacter	0.948223961468995
1955	JDS61-0-M	no	Moderate	Dinghuibacter	0.925478278886663
1956	JDS66-0-M	no	Moderate	Dinghuibacter	0.91219460151499
1957	JDS17-0-L	no	Good	Dinghuibacter	0.852997448979592
1958	JDS66-0-R	no	Moderate	Dinghuibacter	0.83257299270073
1959	JDS06-0-L	yes	Moderate	Dinghuibacter	0.808141275067345
1960	JDS06-0-M	yes	Moderate	Dinghuibacter	0.800666154240328
1961	JDS68-0-R	no	Good	Dinghuibacter	0.794304542245234
1962	JDS17-0-R	no	Good	Dinghuibacter	0.781066937436538
1963	JDS52-0-R	no	Good	Dinghuibacter	0.746128283904947
1964	JDS22-0-M	no	Moderate	Dinghuibacter	0.723140495867769
1965	JDS15-0-L	no	Good	Dinghuibacter	0.716796471155834
1966	JDS19-0-M	no	Good	Dinghuibacter	0.715645222687476
1967	JDS36-0-L	no	Good	Dinghuibacter	0.703509731884624
1968	JDS20-0-L	no	Good	Dinghuibacter	0.696289509848832
1969	JDS45-0-R	yes	Moderate	Dinghuibacter	0.69265021164312
1970	JDS44-0-M	yes	Good	Dinghuibacter	0.689430894308943
1971	JDS17-0-M	no	Good	Dinghuibacter	0.672718430863997
1972	JDS40-0-L	yes	Moderate	Dinghuibacter	0.670778720123362
1973	JDS39-0-M	yes	Moderate	Dinghuibacter	0.669676448457487
1974	JDS44-0-R	yes	Good	Dinghuibacter	0.666520178715301
1975	JDS43-0-L	yes	Good	Dinghuibacter	0.661631608513826
1976	JDS45-0-M	yes	Moderate	Dinghuibacter	0.660042068615362
1977	JDS08-0-R	no	Good	Dinghuibacter	0.659681800543267
1978	JDS13-0-M	no	Good	Dinghuibacter	0.64283877603497
1979	JDS38-0-M	yes	Good	Dinghuibacter	0.636742394465844
1980	JDS06-0-R	yes	Moderate	Dinghuibacter	0.636149910109252
1981	JDS42-0-R	yes	Poor	Dinghuibacter	0.619336332225047
1982	JDS01-0-M	no	Good	Dinghuibacter	0.618227747124909
1983	JDS33-0-R	no	Good	Dinghuibacter	0.616983276505926
1984	JDS13-0-L	no	Good	Dinghuibacter	0.613773806300208
1985	JDS66-0-L	no	Moderate	Dinghuibacter	0.608870517260641
1986	JDS22-0-L	no	Moderate	Dinghuibacter	0.608051439753984
1987	JDS20-0-M	no	Good	Dinghuibacter	0.606156026135559
1988	JDS33-0-L	no	Good	Dinghuibacter	0.604257692665241
1989	JDS45-0-L	yes	Moderate	Dinghuibacter	0.602409638554217
1990	JDS34-0-R	no	Moderate	Dinghuibacter	0.592193808882907
1991	JDS42-0-M	yes	Poor	Dinghuibacter	0.589894844832008
1992	JDS21-0-M	no	Good	Dinghuibacter	0.587659157688541
1993	JDS13-0-R	no	Good	Dinghuibacter	0.568862275449102
1994	JDS20-0-R	no	Good	Dinghuibacter	0.562939796716184
1995	JDS15-0-R	no	Good	Dinghuibacter	0.557142857142857
1996	JDS43-0-R	yes	Good	Dinghuibacter	0.552816375317496
1997	JDS44-0-L	yes	Good	Dinghuibacter	0.544875719358394
1998	JDS19-0-L	no	Good	Dinghuibacter	0.542513316235944
1999	JDS33-0-M	no	Good	Dinghuibacter	0.537778972842162
[truncated: 401 more rows]
