# Supplementary material for: Bacterial bioindicators enable biological status classification along the continental Danube river
Source: Commun Biol. 2023 Aug 18;6:862. doi: 10.1038/s42003-023-05237-8 (PMC10439154; doi:10.1038/s42003-023-05237-8)
Supplement: Supplementary file 6 — Supplementary Data 3 [file 42003_2023_5237_MOESM6_ESM.txt]

ASV	Count	WQ	Chl_a
156	26	Yes	No
66	23	Yes	No
390	13	Yes	No
50	13	Yes	No
69	13	Yes	Yes
404	9	Yes	No
194	9	Yes	No
177	8	Yes	No
17	7	Yes	No
1042	7	Yes	No
97	7	Yes	No
57	6	Yes	No
20	6	Yes	No
12	6	Yes	Yes
737	5	Yes	No
277	5	Yes	No
262	5	Yes	No
77	5	Yes	No
28	5	Yes	No
203	5	Yes	No
595	5	Yes	No
23	5	Yes	Yes
358	5	Yes	Yes
56	4	Yes	No
201	4	Yes	No
448	4	Yes	No
874	4	Yes	No
720	4	Yes	No
242	4	Yes	No
206	4	Yes	No
169	4	Yes	No
384	4	Yes	No
594	4	Yes	No
137	4	Yes	Yes
120	4	Yes	Yes
871	4	Yes	Yes
31	4	Yes	Yes
304	4	Yes	Yes
214	4	Yes	Yes
110	3	Yes	No
934	3	Yes	No
245	3	Yes	No
135	3	Yes	No
91	3	Yes	No
175	3	Yes	No
1413	3	Yes	No
922	3	Yes	No
95	3	Yes	No
453	3	Yes	No
736	3	Yes	No
515	3	Yes	No
257	3	Yes	No
326	3	Yes	No
662	3	Yes	No
273	3	Yes	No
356	3	Yes	Yes
421	3	Yes	Yes
127	3	Yes	Yes
474	2	Yes	No
4	2	Yes	No
445	2	Yes	No
92	2	Yes	No
42	2	Yes	No
1539	2	Yes	No
393	2	Yes	No
994	2	Yes	No
1741	2	Yes	No
128	2	Yes	No
40	2	Yes	No
822	2	Yes	No
601	2	Yes	No
254	2	Yes	No
27	2	Yes	No
887	2	Yes	No
1506	2	Yes	No
233	2	Yes	No
34	2	Yes	No
2164	2	Yes	No
1023	2	Yes	No
213	2	Yes	No
1478	2	Yes	No
47	2	Yes	No
37	2	Yes	No
1658	2	Yes	No
1085	2	Yes	No
1318	2	Yes	No
241	2	Yes	No
200	2	Yes	No
979	2	Yes	No
5536	2	Yes	No
680	2	Yes	No
189	2	Yes	No
331	2	Yes	No
149	2	Yes	No
247	2	Yes	No
1196	2	Yes	Yes
1208	2	Yes	Yes
260	2	Yes	Yes
1349	2	Yes	Yes
294	2	Yes	Yes
109	2	Yes	Yes
252	2	Yes	Yes
3	1	Yes	No
148	1	Yes	No
147	1	Yes	No
58	1	Yes	No
1405	1	Yes	No
1197	1	Yes	No
100	1	Yes	No
78	1	Yes	No
352	1	Yes	No
96	1	Yes	No
130	1	Yes	No
173	1	Yes	No
296	1	Yes	No
44	1	Yes	No
283	1	Yes	No
192	1	Yes	No
2947	1	Yes	No
2663	1	Yes	No
728	1	Yes	No
48	1	Yes	No
310	1	Yes	No
1402	1	Yes	No
122	1	Yes	No
1873	1	Yes	No
49	1	Yes	No
612	1	Yes	No
672	1	Yes	No
178	1	Yes	No
355	1	Yes	No
442	1	Yes	No
71	1	Yes	No
125	1	Yes	No
126	1	Yes	No
638	1	Yes	No
1913	1	Yes	No
25	1	Yes	No
1282	1	Yes	No
158	1	Yes	No
3945	1	Yes	No
11	1	Yes	No
250	1	Yes	No
464	1	Yes	No
1020	1	Yes	No
2254	1	Yes	No
253	1	Yes	No
1064	1	Yes	No
251	1	Yes	No
89	1	Yes	No
182	1	Yes	No
2349	1	Yes	No
573	1	Yes	No
198	1	Yes	No
212	1	Yes	No
663	1	Yes	No
1075	1	Yes	No
167	1	Yes	No
82	1	Yes	No
15	1	Yes	No
574	1	Yes	No
882	1	Yes	No
566	1	Yes	No
2	1	Yes	No
513	1	Yes	No
985	1	Yes	No
43	1	Yes	No
1071	1	Yes	No
85	1	No	Yes
615	1	No	Yes
153	1	No	Yes
243	1	No	Yes
117	1	No	Yes
